# Supplementary material for: Integrated bioinformatics analysis for conducting a prognostic model and identifying immunotherapeutic targets in gastric cancer
Source: BMC Bioinformatics. 2023 May 9;24:191. doi: 10.1186/s12859-023-05312-1 (PMC10170748; doi:10.1186/s12859-023-05312-1)
Supplement: Supplementary file 2 — Additional file 2. Table S1: KEGG enrichment analysis of DEIGs. [file 12859_2023_5312_MOESM2_ESM.xls]

KEGG enrichment analysis of differentially expressed immune genes in GC
ID	Description	GeneRatio	BgRatio	pvalue	p.adjust	qvalue	geneID	Count
hsa04060	Cytokine-cytokine receptor interaction	82/237	295/8149	7.93E-61	1.82E-58	1.34E-58	IFNG/PPBP/CXCL14/CXCL8/CXCL10/CXCL9/CXCL5/CXCL11/CXCL6/CXCL1/CXCL12/CXCL3/CCR10/IL6/GDF15/CCL20/LEP/TNFRSF10B/TNFSF11/CCL28/IL1A/TNFSF4/CCL19/CCL18/CCL26/CCR8/ACKR4/CCL2/CCL21/CCL7/CCL11/CCL25/CCL3L3/XCL2/CXCL17/ACKR3/CXCR2/AMH/BMP3/BMP5/BMP6/BMP8A/CD70/CSF2/CTF1/GDF10/GDF7/IL11/IL16/IL17B/IL17C/IL17D/IL36RN/IL36A/IL37/IL1RN/IL24/INHA/INHBA/INHBB/LIF/OSM/TNFRSF11B/TNFSF12/TNFSF15/TNFSF9/TSLP/BMPR…	82
hsa04061	Viral protein interaction with cytokine and cytokine receptor	34/237	100/8149	5.89E-28	6.77E-26	4.99E-26	PPBP/CXCL14/CXCL8/CXCL10/CXCL9/CXCL5/CXCL11/CXCL6/CXCL1/CXCL12/CXCL3/CCR10/IL6/CCL20/TNFRSF10B/CCL28/CCL19/CCL18/CCL26/CCR8/ACKR4/CCL2/CCL21/CCL7/CCL11/CCL25/CCL3L3/XCL2/ACKR3/CXCR2/IL37/IL24/IL20RB/IL6R	34
hsa04657	IL-17 signaling pathway	27/237	94/8149	3.71E-20	2.84E-18	2.09E-18	IFNG/CXCL8/CXCL10/CXCL5/CXCL6/CXCL1/CXCL3/S100A9/S100A8/S100A7/S100A7A/IL6/MMP9/MUC5AC/CCL20/JUN/MAPK3/JUND/CCL2/CCL7/CCL11/FOS/CSF2/IL17B/IL17C/IL17D/IL17RB	27
hsa04062	Chemokine signaling pathway	30/237	192/8149	2.32E-14	1.34E-12	9.84E-13	PPBP/CXCL14/CXCL8/CXCL10/CXCL9/CXCL5/CXCL11/CXCL6/CXCL1/CXCL12/CXCL3/CCR10/STAT1/CCL20/MAPK3/CCL28/CCL19/CCL18/CCL26/CCR8/CCL2/CCL21/CCL7/CCL11/CCL25/CCL3L3/XCL2/RAC3/PRKCB/CXCR2	30
hsa04080	Neuroactive ligand-receptor interaction	37/237	362/8149	1.32E-11	6.08E-10	4.48E-10	PENK/CTSG/F2R/LEP/EDN2/EDN3/AGT/APLN/CCK/GCG/GHRL/GIP/GRP/MLN/NPY/NTS/PNOC/SLURP1/SST/TAC1/UTS2/VGF/VIP/ADCYAP1R1/ADRB2/AGTR1/AVPR1A/GHR/GLP2R/LEPR/MLNR/PTGER3/PTGER4/PTH1R/SSTR1/SSTR5/VIPR2	37
hsa05323	Rheumatoid arthritis	18/237	93/8149	1.22E-10	4.67E-09	3.44E-09	IFNG/CXCL8/CXCL5/CXCL6/CXCL1/CXCL12/CXCL3/IL6/CCL20/JUN/TNFSF11/IL1A/CCL2/CCL3L3/FOS/CSF2/IL11/ANGPT1	18
hsa04630	JAK-STAT signaling pathway	23/237	162/8149	2.20E-10	7.22E-09	5.32E-09	IFNG/IL6/STAT1/SOCS3/LEP/PDGFRB/CSF2/CTF1/IL11/IL17D/IL24/LIF/OSM/TSLP/CNTFR/GHR/IL11RA/IL13RA2/IL20RB/IL6R/LEPR/LIFR/OSMR	23
hsa04668	TNF signaling pathway	16/237	112/8149	1.25E-07	3.60E-06	2.65E-06	CXCL10/CXCL5/CXCL6/CXCL1/CXCL3/IL6/MMP9/SOCS3/CCL20/JUN/MAPK3/CCL2/FOS/CSF2/VEGFD/LIF	16
hsa04650	Natural killer cell mediated cytotoxicity	17/237	131/8149	2.10E-07	5.37E-06	3.95E-06	IFNG/MICB/ULBP3/ULBP2/ULBP1/RAET1E/RAET1L/RAET1G/MAPK3/TNFRSF10B/RAC3/PRKCB/CSF2/FCGR3A/NCR3/CD48/PRKCG	17
hsa04010	MAPK signaling pathway	25/237	294/8149	1.26E-06	2.90E-05	2.14E-05	HSPA2/HSPA6/MAPT/JUN/MAPK3/FGF2/JUND/IL1A/PDGFRB/RAC3/FOS/PRKCB/FGF10/FGF19/FGF20/FGF3/VEGFD/IGF2/PDGFD/PGF/ANGPT1/FGFR4/MET/NR4A1/PRKCG	25
hsa04024	cAMP signaling pathway	21/237	221/8149	1.60E-06	3.35E-05	2.47E-05	F2R/JUN/MAPK3/RAC3/FOS/EDN2/EDN3/AMH/GCG/GHRL/GIP/NPY/SST/VIP/ADCYAP1R1/ADRB2/NPR1/PTGER3/SSTR1/SSTR5/VIPR2	21
hsa04933	AGE-RAGE signaling pathway in diabetic complications	13/237	100/8149	5.77E-06	0.000110517	8.14E-05	CXCL8/IL6/NOX4/NOX1/STAT1/JUN/MAPK3/IL1A/CCL2/PRKCB/AGT/VEGFD/AGTR1	13
hsa04620	Toll-like receptor signaling pathway	13/237	104/8149	8.95E-06	0.000158303	0.000116644	CXCL8/CXCL10/CXCL9/CXCL11/IL6/LBP/TLR3/STAT1/JUN/MAPK3/CCL3L3/FOS/SPP1	13
hsa04350	TGF-beta signaling pathway	12/237	94/8149	1.60E-05	0.00026324	0.000193966	IFNG/MAPK3/AMH/BMP5/BMP6/BMP8A/GDF7/GREM2/INHBA/INHBB/LEFTY1/BMPR1B	12
hsa01521	EGFR tyrosine kinase inhibitor resistance	10/237	79/8149	8.86E-05	0.001321026	0.000973388	IL6/MAPK3/FGF2/PDGFRB/PRKCB/NRG2/PDGFD/IL6R/MET/PRKCG	10
hsa04151	PI3K-Akt signaling pathway	24/237	354/8149	9.19E-05	0.001321026	0.000973388	IL6/F2R/MAPK3/FGF2/PDGFRB/VTN/CD19/FGF10/FGF19/FGF20/FGF3/VEGFD/IGF2/OSM/PDGFD/PGF/SPP1/ANGPT1/FGFR4/GHR/IL6R/MET/NR4A1/OSMR	24
hsa04015	Rap1 signaling pathway	17/237	210/8149	0.000125493	0.001697841	0.001251041	F2R/MAPK3/FGF2/PDGFRB/RAC3/PRKCB/FGF10/FGF19/FGF20/FGF3/VEGFD/PDGFD/PGF/ANGPT1/FGFR4/MET/PRKCG	17
hsa04014	Ras signaling pathway	18/237	235/8149	0.000160722	0.001983443	0.001461484	MAPK3/PLA2G2A/FGF2/PDGFRB/RAC3/PRKCB/FGF10/FGF19/FGF20/FGF3/VEGFD/IGF2/PDGFD/PGF/ANGPT1/FGFR4/MET/PRKCG	18
hsa05417	Lipid and atherosclerosis	17/237	215/8149	0.0001671	0.001983443	0.001461484	HSPA2/HSPA6/CXCL8/CXCL1/CXCL3/IL6/MMP9/LBP/NOX1/JUN/MAPK3/TNFRSF10B/CCL2/CCL3L3/OLR1/FOS/RXRG	17
hsa05146	Amoebiasis	11/237	102/8149	0.000172473	0.001983443	0.001461484	IFNG/CXCL8/CXCL1/CXCL3/IL6/C8G/CTSG/ARG2/PRKCB/CSF2/PRKCG	11
hsa05218	Melanoma	9/237	72/8149	0.000220395	0.00241385	0.001778627	MAPK3/FGF2/PDGFRB/FGF10/FGF19/FGF20/FGF3/PDGFD/MET	9
hsa04380	Osteoclast differentiation	12/237	128/8149	0.000332688	0.003335153	0.002457481	IFNG/NOX1/STAT1/SOCS3/JUN/MAPK3/TNFSF11/JUND/IL1A/FOS/TNFRSF11B/FCGR3A	12
hsa05133	Pertussis	9/237	76/8149	0.000333515	0.003335153	0.002457481	CXCL8/CXCL5/CXCL6/IL6/SFTPA2/JUN/MAPK3/IL1A/FOS	9
hsa04672	Intestinal immune network for IgA production	7/237	49/8149	0.00048787	0.00467542	0.003445046	CXCL12/CCR10/IL6/CCL28/CCL25/TNFRSF13B/TNFRSF17	7
hsa04662	B cell receptor signaling pathway	9/237	82/8149	0.000589824	0.005379928	0.003964157	JUN/MAPK3/CD79A/CD79B/RAC3/FOS/CD19/PRKCB/IFITM1	9
hsa04020	Calcium signaling pathway	17/237	240/8149	0.000608166	0.005379928	0.003964157	F2R/FGF2/PDGFRB/PRKCB/FGF10/FGF19/FGF20/FGF3/VEGFD/PDGFD/ADRB2/AGTR1/AVPR1A/FGFR4/MET/PTGER3/PRKCG	17
hsa04935	Growth hormone synthesis, secretion and action	11/237	119/8149	0.000661629	0.005636102	0.004152917	STAT1/SOCS3/MAPK3/FOS/PRKCB/GHRL/SST/GHR/SSTR1/SSTR5/PRKCG	11
hsa04924	Renin secretion	8/237	69/8149	0.000822565	0.006752736	0.0049757	EDN2/EDN3/AGT/ADCYAP1R1/ADRB2/AGTR1/NPR1/PTGER4	8
hsa04064	NF-kappa B signaling pathway	10/237	104/8149	0.000851432	0.006752736	0.0049757	CXCL8/CXCL1/CXCL12/CXCL3/PLAU/LBP/TNFSF11/CCL19/CCL21/PRKCB	10
hsa04928	Parathyroid hormone synthesis, secretion and action	10/237	106/8149	0.000987802	0.00757315	0.005580216	MAPK3/TNFSF11/JUND/FOS/PRKCB/KL/NR4A2/PTH1R/RXRG/PRKCG	10
hsa05171	Coronavirus disease - COVID-19	16/237	232/8149	0.001166326	0.008653383	0.006376177	CXCL8/CXCL10/IL6/C8G/TLR3/STAT1/JUN/MAPK3/MASP1/CCL2/FOS/PRKCB/CSF2/AGTR1/IL6R/PRKCG	16
hsa05207	Chemical carcinogenesis - receptor activation	15/237	212/8149	0.001280968	0.009206958	0.006784075	JUN/MAPK3/FGF2/TNFSF11/BIRC5/FOS/PRKCB/FGF10/FGF20/FGF3/ADRB2/AR/PGR/RXRG/PRKCG	15
hsa05164	Influenza A	13/237	171/8149	0.001404347	0.009669569	0.007124945	IFNG/CXCL8/CXCL10/IL6/TLR3/STAT1/SOCS3/NLRX1/MAPK3/TNFRSF10B/IL1A/CCL2/PRKCB	13
hsa03320	PPAR signaling pathway	8/237	75/8149	0.001429415	0.009669569	0.007124945	FABP6/FABP5/FABP2/FABP4/ADIPOQ/OLR1/ANGPTL4/RXRG	8
hsa05140	Leishmaniasis	8/237	77/8149	0.001696325	0.011147277	0.008213783	IFNG/STAT1/JUN/MAPK3/IL1A/FOS/PRKCB/FCGR3A	8
hsa04270	Vascular smooth muscle contraction	11/237	134/8149	0.001761502	0.011254041	0.008292452	MAPK3/PLA2G2A/PRKCB/EDN2/EDN3/AGT/NPPC/AGTR1/AVPR1A/NPR1/PRKCG	11
hsa05144	Malaria	6/237	50/8149	0.003092728	0.019225067	0.014165839	IFNG/CXCL8/IL6/CCL2/ACKR1/MET	6
hsa04614	Renin-angiotensin system	4/237	23/8149	0.003995537	0.023583706	0.017377468	CTSG/CMA1/AGT/AGTR1	4
hsa05143	African trypanosomiasis	5/237	37/8149	0.004065291	0.023583706	0.017377468	IFNG/IL6/IDO1/PRKCB/PRKCG	5
hsa04659	Th17 cell differentiation	9/237	108/8149	0.004101514	0.023583706	0.017377468	IFNG/IL6/STAT1/JUN/MAPK3/FOS/IL6R/RORA/RXRG	9
hsa05167	Kaposi sarcoma-associated herpesvirus infection	13/237	194/8149	0.004256477	0.023877799	0.017594168	MICB/CXCL8/CXCL1/CXCL3/IL6/TLR3/STAT1/JUN/MAPK3/FGF2/CCR8/FOS/CSF2	13
hsa05134	Legionellosis	6/237	57/8149	0.00596806	0.032682234	0.024081646	HSPA2/HSPA6/CXCL8/CXCL1/CXCL3/IL6	6
hsa05418	Fluid shear stress and atherosclerosis	10/237	139/8149	0.007190899	0.038462946	0.028341118	IFNG/MMP9/NOX1/JUN/IL1A/CCL2/RAC3/FOS/NPPC/BMPR1B	10
hsa05161	Hepatitis B	11/237	162/8149	0.007530459	0.038549206	0.028404678	CXCL8/IL6/MMP9/TLR3/STAT1/JUN/MAPK3/BIRC5/FOS/PRKCB/PRKCG	11
hsa05231	Choline metabolism in cancer	8/237	98/8149	0.007542236	0.038549206	0.028404678	JUN/MAPK3/PDGFRB/RAC3/FOS/PRKCB/PDGFD/PRKCG	8
hsa04640	Hematopoietic cell lineage	8/237	99/8149	0.008005418	0.04002709	0.029493645	IL6/TFRC/IL1A/CD19/CSF2/IL11/IL11RA/IL6R	8
hsa05142	Chagas disease	8/237	102/8149	0.009523628	0.046604989	0.034340518	IFNG/CXCL8/IL6/JUN/MAPK3/CCL2/CCL3L3/FOS	8
hsa05224	Breast cancer	10/237	147/8149	0.010488495	0.050257373	0.037031748	JUN/MAPK3/FGF2/TNFSF11/FOS/FGF10/FGF19/FGF20/FGF3/PGR	10
hsa05321	Inflammatory bowel disease	6/237	65/8149	0.011215733	0.052357806	0.038579436	IFNG/IL6/STAT1/JUN/IL1A/RORA	6
hsa04012	ErbB signaling pathway	7/237	85/8149	0.011609774	0.052357806	0.038579436	JUN/MAPK3/PRKCB/BTC/NRG2/NRG4/PRKCG	7
hsa04610	Complement and coagulation cascades	7/237	85/8149	0.011609774	0.052357806	0.038579436	SERPIND1/PLAU/C8G/F2R/MASP1/PROC/VTN	7
hsa04066	HIF-1 signaling pathway	8/237	109/8149	0.013889702	0.060467651	0.044555112	IFNG/IL6/TFRC/MAPK3/PRKCB/ANGPT1/IL6R/PRKCG	8
hsa05163	Human cytomegalovirus infection	13/237	225/8149	0.014064576	0.060467651	0.044555112	CXCL8/CXCL12/IL6/MAPK3/CCL2/CCL3L3/RAC3/PRKCB/CXCR2/IL6R/PTGER3/PTGER4/PRKCG	13
hsa04510	Focal adhesion	12/237	201/8149	0.014196753	0.060467651	0.044555112	JUN/MAPK3/PDGFRB/VTN/RAC3/PRKCB/VEGFD/PDGFD/PGF/SPP1/MET/PRKCG	12
hsa04920	Adipocytokine signaling pathway	6/237	69/8149	0.014795714	0.060905276	0.044877572	ADIPOQ/SOCS3/LEP/NPY/LEPR/RXRG	6
hsa04932	Non-alcoholic fatty liver disease	10/237	155/8149	0.014829111	0.060905276	0.044877572	CXCL8/IL6/ADIPOQ/SOCS3/LEP/JUN/IL1A/FOS/IL6R/LEPR	10
hsa05120	Epithelial cell signaling in Helicobacter pylori infection	6/237	70/8149	0.015801795	0.063761628	0.046982252	CXCL8/CXCL1/CXCL3/JUN/CXCR2/MET	6
hsa04360	Axon guidance	11/237	182/8149	0.017024685	0.067511681	0.049745449	CXCL12/MAPK3/RAC3/SEMA4A/SEMA6D/SLIT2/PLXNA1/PLXNB3/GDF7/BMPR1B/MET	11
