# Supplementary material for: Integrated bioinformatics analysis for conducting a prognostic model and identifying immunotherapeutic targets in gastric cancer
Source: BMC Bioinformatics. 2023 May 9;24:191. doi: 10.1186/s12859-023-05312-1 (PMC10170748; doi:10.1186/s12859-023-05312-1)
Supplement: Supplementary file 3 — Additional file 3. Table S2: GO enrichment analysis of DEIGs. [file 12859_2023_5312_MOESM3_ESM.xls]

GO analysis of differentially expressed immune genes in GC
ONTOLOGY	ID	Description	GeneRatio	BgRatio	pvalue	p.adjust	qvalue	geneID	Count
BP	GO:0006959	humoral immune response	89/438	317/18800	1.52E-71	5.69E-68	4.02E-68	IFNG/PPBP/REG3G/CXCL14/CXCL8/CXCL10/CXCL9/CXCL5/CXCL11/CXCL6/CXCL1/CXCL3/DEFA6/DEFA5/S100A9/S100A12/LEAP2/S100A7/DEFB126/PGLYRP3/PGLYRP4/AZU1/IL6/LTF/BPIFA1/C8G/CTSG/PRTN3/SEMG1/PGC/SLC11A1/SPINK5/MASP1/RNASE7/CCL2/CRP/IGHA1/IGHA2/IGHG2/IGHG3/IGHG4/IGHM/IGHV1-18/IGHV1-24/IGHV1-3/IGHV1-45/IGHV1-58/IGHV1-69/IGHV2-5/IGHV2-70/IGHV3-11/IGHV3-13/IGHV3-15/IGHV3-20/IGHV3-21/IGHV3-23/IGHV3-30/IGHV3-33/IGH…	89
BP	GO:0002377	immunoglobulin production	76/438	218/18800	5.69E-69	1.07E-65	7.54E-66	IL6/RBP4/TFRC/TNFSF4/IGKC/IGKV1-12/IGKV1-13/IGKV1-16/IGKV1-17/IGKV1-27/IGKV1-39/IGKV1-5/IGKV1-6/IGKV1-8/IGKV1-9/IGKV1D-12/IGKV1D-13/IGKV1D-17/IGKV1D-33/IGKV1D-39/IGKV1D-42/IGKV1D-43/IGKV1D-8/IGKV2-24/IGKV2-28/IGKV2-30/IGKV2-40/IGKV2D-24/IGKV2D-28/IGKV2D-29/IGKV2D-30/IGKV3-15/IGKV3-20/IGKV3-7/IGKV3D-11/IGKV3D-15/IGKV3D-20/IGKV3D-7/IGKV4-1/IGKV6-21/IGKV6D-21/IGKV6D-41/IGLV1-36/IGLV1-40/IGLV1-44/IGL…	76
BP	GO:0042742	defense response to bacterium	89/438	364/18800	9.63E-66	1.20E-62	8.50E-63	PPBP/REG3G/CXCL6/DEFA6/DEFA5/S100A9/S100A8/S100A12/LEAP2/S100A7/DEFB126/PGLYRP3/PGLYRP4/DEFB131A/S100A14/AZU1/IL6/LBP/LTF/BPIFA1/CTSG/BPIFA2/TLR3/SEMG1/CCL20/PGC/PLA2G2A/MPO/SLC11A1/SPINK5/RNASE7/ARG2/CRP/IGHA1/IGHA2/IGHG2/IGHG3/IGHG4/IGHM/IGHV1-18/IGHV1-24/IGHV1-3/IGHV1-45/IGHV1-58/IGHV1-69/IGHV2-5/IGHV2-70/IGHV3-11/IGHV3-13/IGHV3-15/IGHV3-20/IGHV3-21/IGHV3-23/IGHV3-30/IGHV3-33/IGHV3-35/IGHV3-38…	89
BP	GO:0002440	production of molecular mediator of immune response	82/438	312/18800	3.37E-63	3.16E-60	2.23E-60	RAET1G/IL6/RBP4/TLR3/TFRC/PGC/SPINK5/TNFSF4/IGKC/IGKV1-12/IGKV1-13/IGKV1-16/IGKV1-17/IGKV1-27/IGKV1-39/IGKV1-5/IGKV1-6/IGKV1-8/IGKV1-9/IGKV1D-12/IGKV1D-13/IGKV1D-17/IGKV1D-33/IGKV1D-39/IGKV1D-42/IGKV1D-43/IGKV1D-8/IGKV2-24/IGKV2-28/IGKV2-30/IGKV2-40/IGKV2D-24/IGKV2D-28/IGKV2D-29/IGKV2D-30/IGKV3-15/IGKV3-20/IGKV3-7/IGKV3D-11/IGKV3D-15/IGKV3D-20/IGKV3D-7/IGKV4-1/IGKV6-21/IGKV6D-21/IGKV6D-41/IGLV1-3…	82
BP	GO:0006910	phagocytosis, recognition	54/438	102/18800	3.09E-61	2.31E-58	1.63E-58	LBP/PTX3/CRP/IGHA1/IGHA2/IGHG2/IGHG3/IGHG4/IGHM/IGHV1-18/IGHV1-24/IGHV1-3/IGHV1-45/IGHV1-58/IGHV1-69/IGHV2-5/IGHV2-70/IGHV3-11/IGHV3-13/IGHV3-15/IGHV3-20/IGHV3-21/IGHV3-23/IGHV3-30/IGHV3-33/IGHV3-35/IGHV3-38/IGHV3-43/IGHV3-48/IGHV3-49/IGHV3-53/IGHV3-64/IGHV3-66/IGHV3-7/IGHV3-72/IGHV3-73/IGHV3-74/IGHV4-28/IGHV4-31/IGHV4-34/IGHV4-39/IGHV4-4/IGHV4-59/IGHV4-61/IGHV5-51/IGHV5-10-1/IGHV6-1/IGHV7-4-1/IG…	54
BP	GO:0006958	complement activation, classical pathway	53/438	108/18800	9.46E-58	5.90E-55	4.17E-55	C8G/CRP/IGHA1/IGHA2/IGHG2/IGHG3/IGHG4/IGHM/IGHV1-18/IGHV1-24/IGHV1-3/IGHV1-45/IGHV1-58/IGHV1-69/IGHV2-5/IGHV2-70/IGHV3-11/IGHV3-13/IGHV3-15/IGHV3-20/IGHV3-21/IGHV3-23/IGHV3-30/IGHV3-33/IGHV3-35/IGHV3-38/IGHV3-43/IGHV3-48/IGHV3-49/IGHV3-53/IGHV3-64/IGHV3-66/IGHV3-7/IGHV3-72/IGHV3-73/IGHV3-74/IGHV4-28/IGHV4-31/IGHV4-34/IGHV4-39/IGHV4-4/IGHV4-59/IGHV4-61/IGHV5-51/IGHV5-10-1/IGHV6-1/IGHV7-4-1/IGHV7-8…	53
BP	GO:0050853	B cell receptor signaling pathway	55/438	131/18800	3.78E-55	2.02E-52	1.43E-52	CD79A/CD79B/CD19/PRKCB/IGHA1/IGHA2/IGHG2/IGHG3/IGHG4/IGHM/IGHV1-18/IGHV1-24/IGHV1-3/IGHV1-45/IGHV1-58/IGHV1-69/IGHV2-5/IGHV2-70/IGHV3-11/IGHV3-13/IGHV3-15/IGHV3-20/IGHV3-21/IGHV3-23/IGHV3-30/IGHV3-33/IGHV3-35/IGHV3-38/IGHV3-43/IGHV3-48/IGHV3-49/IGHV3-53/IGHV3-64/IGHV3-66/IGHV3-7/IGHV3-72/IGHV3-73/IGHV3-74/IGHV4-28/IGHV4-31/IGHV4-34/IGHV4-39/IGHV4-4/IGHV4-59/IGHV4-61/IGHV5-51/IGHV5-10-1/IGHV6-1/IG…	55
BP	GO:0002455	humoral immune response mediated by circulating immunoglobulin	53/438	121/18800	2.27E-54	1.06E-51	7.51E-52	C8G/CRP/IGHA1/IGHA2/IGHG2/IGHG3/IGHG4/IGHM/IGHV1-18/IGHV1-24/IGHV1-3/IGHV1-45/IGHV1-58/IGHV1-69/IGHV2-5/IGHV2-70/IGHV3-11/IGHV3-13/IGHV3-15/IGHV3-20/IGHV3-21/IGHV3-23/IGHV3-30/IGHV3-33/IGHV3-35/IGHV3-38/IGHV3-43/IGHV3-48/IGHV3-49/IGHV3-53/IGHV3-64/IGHV3-66/IGHV3-7/IGHV3-72/IGHV3-73/IGHV3-74/IGHV4-28/IGHV4-31/IGHV4-34/IGHV4-39/IGHV4-4/IGHV4-59/IGHV4-61/IGHV5-51/IGHV5-10-1/IGHV6-1/IGHV7-4-1/IGHV7-8…	53
BP	GO:0006956	complement activation	54/438	131/18800	1.29E-53	5.36E-51	3.79E-51	C8G/MASP1/CRP/IGHA1/IGHA2/IGHG2/IGHG3/IGHG4/IGHM/IGHV1-18/IGHV1-24/IGHV1-3/IGHV1-45/IGHV1-58/IGHV1-69/IGHV2-5/IGHV2-70/IGHV3-11/IGHV3-13/IGHV3-15/IGHV3-20/IGHV3-21/IGHV3-23/IGHV3-30/IGHV3-33/IGHV3-35/IGHV3-38/IGHV3-43/IGHV3-48/IGHV3-49/IGHV3-53/IGHV3-64/IGHV3-66/IGHV3-7/IGHV3-72/IGHV3-73/IGHV3-74/IGHV4-28/IGHV4-31/IGHV4-34/IGHV4-39/IGHV4-4/IGHV4-59/IGHV4-61/IGHV5-51/IGHV5-10-1/IGHV6-1/IGHV7-4-1/I…	54
BP	GO:0006911	phagocytosis, engulfment	52/438	128/18800	3.10E-51	1.16E-48	8.20E-49	MSR1/IGHA1/IGHA2/IGHG2/IGHG3/IGHG4/IGHM/IGHV1-18/IGHV1-24/IGHV1-3/IGHV1-45/IGHV1-58/IGHV1-69/IGHV2-5/IGHV2-70/IGHV3-11/IGHV3-13/IGHV3-15/IGHV3-20/IGHV3-21/IGHV3-23/IGHV3-30/IGHV3-33/IGHV3-35/IGHV3-38/IGHV3-43/IGHV3-48/IGHV3-49/IGHV3-53/IGHV3-64/IGHV3-66/IGHV3-7/IGHV3-72/IGHV3-73/IGHV3-74/IGHV4-28/IGHV4-31/IGHV4-34/IGHV4-39/IGHV4-4/IGHV4-59/IGHV4-61/IGHV5-51/IGHV5-10-1/IGHV6-1/IGHV7-4-1/IGHV7-81/I…	52
BP	GO:0050871	positive regulation of B cell activation	54/438	152/18800	2.00E-49	6.81E-47	4.81E-47	IL6/TFRC/TNFSF4/IGHA1/IGHA2/IGHG2/IGHG3/IGHG4/IGHM/IGHV1-18/IGHV1-24/IGHV1-3/IGHV1-45/IGHV1-58/IGHV1-69/IGHV2-5/IGHV2-70/IGHV3-11/IGHV3-13/IGHV3-15/IGHV3-20/IGHV3-21/IGHV3-23/IGHV3-30/IGHV3-33/IGHV3-35/IGHV3-38/IGHV3-43/IGHV3-48/IGHV3-49/IGHV3-53/IGHV3-64/IGHV3-66/IGHV3-7/IGHV3-72/IGHV3-73/IGHV3-74/IGHV4-28/IGHV4-31/IGHV4-34/IGHV4-39/IGHV4-4/IGHV4-59/IGHV4-61/IGHV5-51/IGHV5-10-1/IGHV6-1/IGHV7-4-1…	54
BP	GO:0099024	plasma membrane invagination	52/438	137/18800	2.24E-49	7.00E-47	4.94E-47	MSR1/IGHA1/IGHA2/IGHG2/IGHG3/IGHG4/IGHM/IGHV1-18/IGHV1-24/IGHV1-3/IGHV1-45/IGHV1-58/IGHV1-69/IGHV2-5/IGHV2-70/IGHV3-11/IGHV3-13/IGHV3-15/IGHV3-20/IGHV3-21/IGHV3-23/IGHV3-30/IGHV3-33/IGHV3-35/IGHV3-38/IGHV3-43/IGHV3-48/IGHV3-49/IGHV3-53/IGHV3-64/IGHV3-66/IGHV3-7/IGHV3-72/IGHV3-73/IGHV3-74/IGHV4-28/IGHV4-31/IGHV4-34/IGHV4-39/IGHV4-4/IGHV4-59/IGHV4-61/IGHV5-51/IGHV5-10-1/IGHV6-1/IGHV7-4-1/IGHV7-81/I…	52
BP	GO:0010324	membrane invagination	52/438	144/18800	4.87E-48	1.40E-45	9.91E-46	MSR1/IGHA1/IGHA2/IGHG2/IGHG3/IGHG4/IGHM/IGHV1-18/IGHV1-24/IGHV1-3/IGHV1-45/IGHV1-58/IGHV1-69/IGHV2-5/IGHV2-70/IGHV3-11/IGHV3-13/IGHV3-15/IGHV3-20/IGHV3-21/IGHV3-23/IGHV3-30/IGHV3-33/IGHV3-35/IGHV3-38/IGHV3-43/IGHV3-48/IGHV3-49/IGHV3-53/IGHV3-64/IGHV3-66/IGHV3-7/IGHV3-72/IGHV3-73/IGHV3-74/IGHV4-28/IGHV4-31/IGHV4-34/IGHV4-39/IGHV4-4/IGHV4-59/IGHV4-61/IGHV5-51/IGHV5-10-1/IGHV6-1/IGHV7-4-1/IGHV7-81/I…	52
BP	GO:0050864	regulation of B cell activation	58/438	200/18800	2.99E-47	8.01E-45	5.66E-45	IL6/TFRC/TNFSF4/CD19/IGHA1/IGHA2/IGHG2/IGHG3/IGHG4/IGHM/IGHV1-18/IGHV1-24/IGHV1-3/IGHV1-45/IGHV1-58/IGHV1-69/IGHV2-5/IGHV2-70/IGHV3-11/IGHV3-13/IGHV3-15/IGHV3-20/IGHV3-21/IGHV3-23/IGHV3-30/IGHV3-33/IGHV3-35/IGHV3-38/IGHV3-43/IGHV3-48/IGHV3-49/IGHV3-53/IGHV3-64/IGHV3-66/IGHV3-7/IGHV3-72/IGHV3-73/IGHV3-74/IGHV4-28/IGHV4-31/IGHV4-34/IGHV4-39/IGHV4-4/IGHV4-59/IGHV4-61/IGHV5-51/IGHV5-10-1/IGHV6-1/IGHV…	58
BP	GO:0019724	B cell mediated immunity	59/438	219/18800	5.41E-46	1.35E-43	9.55E-44	C8G/TFRC/TNFSF4/CRP/CD19/IGHA1/IGHA2/IGHG2/IGHG3/IGHG4/IGHM/IGHV1-18/IGHV1-24/IGHV1-3/IGHV1-45/IGHV1-58/IGHV1-69/IGHV2-5/IGHV2-70/IGHV3-11/IGHV3-13/IGHV3-15/IGHV3-20/IGHV3-21/IGHV3-23/IGHV3-30/IGHV3-33/IGHV3-35/IGHV3-38/IGHV3-43/IGHV3-48/IGHV3-49/IGHV3-53/IGHV3-64/IGHV3-66/IGHV3-7/IGHV3-72/IGHV3-73/IGHV3-74/IGHV4-28/IGHV4-31/IGHV4-34/IGHV4-39/IGHV4-4/IGHV4-59/IGHV4-61/IGHV5-51/IGHV5-10-1/IGHV6-1/…	59
BP	GO:0016064	immunoglobulin mediated immune response	58/438	216/18800	4.00E-45	9.36E-43	6.62E-43	C8G/TFRC/TNFSF4/CRP/CD19/IGHA1/IGHA2/IGHG2/IGHG3/IGHG4/IGHM/IGHV1-18/IGHV1-24/IGHV1-3/IGHV1-45/IGHV1-58/IGHV1-69/IGHV2-5/IGHV2-70/IGHV3-11/IGHV3-13/IGHV3-15/IGHV3-20/IGHV3-21/IGHV3-23/IGHV3-30/IGHV3-33/IGHV3-35/IGHV3-38/IGHV3-43/IGHV3-48/IGHV3-49/IGHV3-53/IGHV3-64/IGHV3-66/IGHV3-7/IGHV3-72/IGHV3-73/IGHV3-74/IGHV4-28/IGHV4-31/IGHV4-34/IGHV4-39/IGHV4-4/IGHV4-59/IGHV4-61/IGHV5-51/IGHV5-10-1/IGHV6-1/…	58
BP	GO:0006909	phagocytosis	66/438	310/18800	2.49E-44	5.50E-42	3.88E-42	IFNG/AZU1/LBP/PRTN3/ADIPOQ/LEP/MSR1/SLC11A1/PTX3/CCL2/TAFA4/CRP/IGHA1/IGHA2/IGHG2/IGHG3/IGHG4/IGHM/IGHV1-18/IGHV1-24/IGHV1-3/IGHV1-45/IGHV1-58/IGHV1-69/IGHV2-5/IGHV2-70/IGHV3-11/IGHV3-13/IGHV3-15/IGHV3-20/IGHV3-21/IGHV3-23/IGHV3-30/IGHV3-33/IGHV3-35/IGHV3-38/IGHV3-43/IGHV3-48/IGHV3-49/IGHV3-53/IGHV3-64/IGHV3-66/IGHV3-7/IGHV3-72/IGHV3-73/IGHV3-74/IGHV4-28/IGHV4-31/IGHV4-34/IGHV4-39/IGHV4-4/IGHV4-5…	66
BP	GO:0008037	cell recognition	58/438	228/18800	1.18E-43	2.45E-41	1.73E-41	PAEP/LBP/PTX3/CCL19/CCL21/CRP/IGHA1/IGHA2/IGHG2/IGHG3/IGHG4/IGHM/IGHV1-18/IGHV1-24/IGHV1-3/IGHV1-45/IGHV1-58/IGHV1-69/IGHV2-5/IGHV2-70/IGHV3-11/IGHV3-13/IGHV3-15/IGHV3-20/IGHV3-21/IGHV3-23/IGHV3-30/IGHV3-33/IGHV3-35/IGHV3-38/IGHV3-43/IGHV3-48/IGHV3-49/IGHV3-53/IGHV3-64/IGHV3-66/IGHV3-7/IGHV3-72/IGHV3-73/IGHV3-74/IGHV4-28/IGHV4-31/IGHV4-34/IGHV4-39/IGHV4-4/IGHV4-59/IGHV4-61/IGHV5-51/IGHV5-10-1/IGH…	58
BP	GO:0002443	leukocyte mediated immunity	75/438	457/18800	5.77E-42	1.14E-39	8.04E-40	ULBP3/ULBP2/ULBP1/RAET1E/RAET1G/CXCL6/PTGDS/AZU1/IL6/C8G/CTSG/TLR3/TFRC/LEP/TNFSF4/CRP/CD19/IGHA1/IGHA2/IGHG2/IGHG3/IGHG4/IGHM/IGHV1-18/IGHV1-24/IGHV1-3/IGHV1-45/IGHV1-58/IGHV1-69/IGHV2-5/IGHV2-70/IGHV3-11/IGHV3-13/IGHV3-15/IGHV3-20/IGHV3-21/IGHV3-23/IGHV3-30/IGHV3-33/IGHV3-35/IGHV3-38/IGHV3-43/IGHV3-48/IGHV3-49/IGHV3-53/IGHV3-64/IGHV3-66/IGHV3-7/IGHV3-72/IGHV3-73/IGHV3-74/IGHV4-28/IGHV4-31/IGHV4…	75
BP	GO:0002449	lymphocyte mediated immunity	68/438	365/18800	1.09E-41	2.05E-39	1.44E-39	ULBP3/ULBP2/ULBP1/RAET1E/RAET1G/IL6/C8G/TFRC/LEP/TNFSF4/CRP/CD19/IGHA1/IGHA2/IGHG2/IGHG3/IGHG4/IGHM/IGHV1-18/IGHV1-24/IGHV1-3/IGHV1-45/IGHV1-58/IGHV1-69/IGHV2-5/IGHV2-70/IGHV3-11/IGHV3-13/IGHV3-15/IGHV3-20/IGHV3-21/IGHV3-23/IGHV3-30/IGHV3-33/IGHV3-35/IGHV3-38/IGHV3-43/IGHV3-48/IGHV3-49/IGHV3-53/IGHV3-64/IGHV3-66/IGHV3-7/IGHV3-72/IGHV3-73/IGHV3-74/IGHV4-28/IGHV4-31/IGHV4-34/IGHV4-39/IGHV4-4/IGHV4-…	68
BP	GO:0002696	positive regulation of leukocyte activation	70/438	421/18800	1.62E-39	2.88E-37	2.04E-37	IFNG/IL6/LBP/TFRC/LEP/TNFSF11/JUND/IL1A/TNFSF4/CCL19/CCL2/CCL21/IGHA1/IGHA2/IGHG2/IGHG3/IGHG4/IGHM/IGHV1-18/IGHV1-24/IGHV1-3/IGHV1-45/IGHV1-58/IGHV1-69/IGHV2-5/IGHV2-70/IGHV3-11/IGHV3-13/IGHV3-15/IGHV3-20/IGHV3-21/IGHV3-23/IGHV3-30/IGHV3-33/IGHV3-35/IGHV3-38/IGHV3-43/IGHV3-48/IGHV3-49/IGHV3-53/IGHV3-64/IGHV3-66/IGHV3-7/IGHV3-72/IGHV3-73/IGHV3-74/IGHV4-28/IGHV4-31/IGHV4-34/IGHV4-39/IGHV4-4/IGHV4-5…	70
BP	GO:0050867	positive regulation of cell activation	71/438	436/18800	1.82E-39	3.11E-37	2.20E-37	IFNG/IL6/LBP/TFRC/LEP/TNFSF11/JUND/IL1A/PDGFRB/TNFSF4/CCL19/CCL2/CCL21/IGHA1/IGHA2/IGHG2/IGHG3/IGHG4/IGHM/IGHV1-18/IGHV1-24/IGHV1-3/IGHV1-45/IGHV1-58/IGHV1-69/IGHV2-5/IGHV2-70/IGHV3-11/IGHV3-13/IGHV3-15/IGHV3-20/IGHV3-21/IGHV3-23/IGHV3-30/IGHV3-33/IGHV3-35/IGHV3-38/IGHV3-43/IGHV3-48/IGHV3-49/IGHV3-53/IGHV3-64/IGHV3-66/IGHV3-7/IGHV3-72/IGHV3-73/IGHV3-74/IGHV4-28/IGHV4-31/IGHV4-34/IGHV4-39/IGHV4-4/…	71
BP	GO:0002460	adaptive immune response based on somatic recombination of immune receptors built from immunoglobulin superfamily domains	66/438	370/18800	3.22E-39	5.25E-37	3.71E-37	IL6/C8G/TFRC/SLC11A1/TNFSF4/CCL19/CRP/CD19/IGHA1/IGHA2/IGHG2/IGHG3/IGHG4/IGHM/IGHV1-18/IGHV1-24/IGHV1-3/IGHV1-45/IGHV1-58/IGHV1-69/IGHV2-5/IGHV2-70/IGHV3-11/IGHV3-13/IGHV3-15/IGHV3-20/IGHV3-21/IGHV3-23/IGHV3-30/IGHV3-33/IGHV3-35/IGHV3-38/IGHV3-43/IGHV3-48/IGHV3-49/IGHV3-53/IGHV3-64/IGHV3-66/IGHV3-7/IGHV3-72/IGHV3-73/IGHV3-74/IGHV4-28/IGHV4-31/IGHV4-34/IGHV4-39/IGHV4-4/IGHV4-59/IGHV4-61/IGHV5-51/I…	66
BP	GO:0051251	positive regulation of lymphocyte activation	66/438	371/18800	3.84E-39	5.99E-37	4.24E-37	IFNG/IL6/TFRC/LEP/TNFSF11/IL1A/TNFSF4/CCL19/CCL2/CCL21/IGHA1/IGHA2/IGHG2/IGHG3/IGHG4/IGHM/IGHV1-18/IGHV1-24/IGHV1-3/IGHV1-45/IGHV1-58/IGHV1-69/IGHV2-5/IGHV2-70/IGHV3-11/IGHV3-13/IGHV3-15/IGHV3-20/IGHV3-21/IGHV3-23/IGHV3-30/IGHV3-33/IGHV3-35/IGHV3-38/IGHV3-43/IGHV3-48/IGHV3-49/IGHV3-53/IGHV3-64/IGHV3-66/IGHV3-7/IGHV3-72/IGHV3-73/IGHV3-74/IGHV4-28/IGHV4-31/IGHV4-34/IGHV4-39/IGHV4-4/IGHV4-59/IGHV4-6…	66
BP	GO:0042113	B cell activation	63/438	336/18800	8.72E-39	1.31E-36	9.24E-37	IL6/TFRC/TNFSF4/CD79A/CD79B/CD19/PRKCB/IGHA1/IGHA2/IGHG2/IGHG3/IGHG4/IGHM/IGHV1-18/IGHV1-24/IGHV1-3/IGHV1-45/IGHV1-58/IGHV1-69/IGHV2-5/IGHV2-70/IGHV3-11/IGHV3-13/IGHV3-15/IGHV3-20/IGHV3-21/IGHV3-23/IGHV3-30/IGHV3-33/IGHV3-35/IGHV3-38/IGHV3-43/IGHV3-48/IGHV3-49/IGHV3-53/IGHV3-64/IGHV3-66/IGHV3-7/IGHV3-72/IGHV3-73/IGHV3-74/IGHV4-28/IGHV4-31/IGHV4-34/IGHV4-39/IGHV4-4/IGHV4-59/IGHV4-61/IGHV5-51/IGHV5…	63
BP	GO:0050851	antigen receptor-mediated signaling pathway	55/438	244/18800	2.32E-38	3.34E-36	2.36E-36	CD79A/CD79B/CD19/PRKCB/IGHA1/IGHA2/IGHG2/IGHG3/IGHG4/IGHM/IGHV1-18/IGHV1-24/IGHV1-3/IGHV1-45/IGHV1-58/IGHV1-69/IGHV2-5/IGHV2-70/IGHV3-11/IGHV3-13/IGHV3-15/IGHV3-20/IGHV3-21/IGHV3-23/IGHV3-30/IGHV3-33/IGHV3-35/IGHV3-38/IGHV3-43/IGHV3-48/IGHV3-49/IGHV3-53/IGHV3-64/IGHV3-66/IGHV3-7/IGHV3-72/IGHV3-73/IGHV3-74/IGHV4-28/IGHV4-31/IGHV4-34/IGHV4-39/IGHV4-4/IGHV4-59/IGHV4-61/IGHV5-51/IGHV5-10-1/IGHV6-1/IG…	55
BP	GO:0002429	immune response-activating cell surface receptor signaling pathway	58/438	300/18800	1.73E-36	2.32E-34	1.64E-34	MICB/CD79A/CD79B/CD19/PRKCB/IGHA1/IGHA2/IGHG2/IGHG3/IGHG4/IGHM/IGHV1-18/IGHV1-24/IGHV1-3/IGHV1-45/IGHV1-58/IGHV1-69/IGHV2-5/IGHV2-70/IGHV3-11/IGHV3-13/IGHV3-15/IGHV3-20/IGHV3-21/IGHV3-23/IGHV3-30/IGHV3-33/IGHV3-35/IGHV3-38/IGHV3-43/IGHV3-48/IGHV3-49/IGHV3-53/IGHV3-64/IGHV3-66/IGHV3-7/IGHV3-72/IGHV3-73/IGHV3-74/IGHV4-28/IGHV4-31/IGHV4-34/IGHV4-39/IGHV4-4/IGHV4-59/IGHV4-61/IGHV5-51/IGHV5-10-1/IGHV6…	58
BP	GO:0002757	immune response-activating signal transduction	58/438	300/18800	1.73E-36	2.32E-34	1.64E-34	MICB/CD79A/CD79B/CD19/PRKCB/IGHA1/IGHA2/IGHG2/IGHG3/IGHG4/IGHM/IGHV1-18/IGHV1-24/IGHV1-3/IGHV1-45/IGHV1-58/IGHV1-69/IGHV2-5/IGHV2-70/IGHV3-11/IGHV3-13/IGHV3-15/IGHV3-20/IGHV3-21/IGHV3-23/IGHV3-30/IGHV3-33/IGHV3-35/IGHV3-38/IGHV3-43/IGHV3-48/IGHV3-49/IGHV3-53/IGHV3-64/IGHV3-66/IGHV3-7/IGHV3-72/IGHV3-73/IGHV3-74/IGHV4-28/IGHV4-31/IGHV4-34/IGHV4-39/IGHV4-4/IGHV4-59/IGHV4-61/IGHV5-51/IGHV5-10-1/IGHV6…	58
BP	GO:0060326	cell chemotaxis	59/438	315/18800	2.66E-36	3.44E-34	2.43E-34	PPBP/CXCL14/CXCL8/CXCL10/CXCL9/CXCL5/CXCL11/CXCL6/CXCL1/CXCL12/CXCL3/S100A9/S100A8/S100A12/CCR10/S100A7/S100A14/AZU1/IL6/LBP/CTSG/CCL20/MAPK3/FGF2/TNFSF11/CCL28/PDGFRB/CCL19/CCL18/CCL26/CCR8/ACKR4/CCL2/CCL21/CCL7/CCL11/CCL25/CCL3L3/XCL2/TAFA4/CXCL17/EDN2/EDN3/SAA1/SLIT2/ACKR3/CXCR2/PLXNB3/CHGA/VEGFD/IL16/PDGFD/PGF/PTN/SCG2/AGTR1/IL6R/MET/NR4A1	59
BP	GO:0002768	immune response-regulating cell surface receptor signaling pathway	59/438	328/18800	2.84E-35	3.55E-33	2.51E-33	MICB/CD79A/CD79B/CD19/PRKCB/IGHA1/IGHA2/IGHG2/IGHG3/IGHG4/IGHM/IGHV1-18/IGHV1-24/IGHV1-3/IGHV1-45/IGHV1-58/IGHV1-69/IGHV2-5/IGHV2-70/IGHV3-11/IGHV3-13/IGHV3-15/IGHV3-20/IGHV3-21/IGHV3-23/IGHV3-30/IGHV3-33/IGHV3-35/IGHV3-38/IGHV3-43/IGHV3-48/IGHV3-49/IGHV3-53/IGHV3-64/IGHV3-66/IGHV3-7/IGHV3-72/IGHV3-73/IGHV3-74/IGHV4-28/IGHV4-31/IGHV4-34/IGHV4-39/IGHV4-4/IGHV4-59/IGHV4-61/IGHV5-51/IGHV5-10-1/IGHV6…	59
BP	GO:0002764	immune response-regulating signaling pathway	68/438	482/18800	9.38E-34	1.13E-31	8.01E-32	MICB/REG3G/S100A14/LBP/LTF/TLR3/NLRX1/TKFC/CD79A/CD79B/CD19/PRKCB/IGHA1/IGHA2/IGHG2/IGHG3/IGHG4/IGHM/IGHV1-18/IGHV1-24/IGHV1-3/IGHV1-45/IGHV1-58/IGHV1-69/IGHV2-5/IGHV2-70/IGHV3-11/IGHV3-13/IGHV3-15/IGHV3-20/IGHV3-21/IGHV3-23/IGHV3-30/IGHV3-33/IGHV3-35/IGHV3-38/IGHV3-43/IGHV3-48/IGHV3-49/IGHV3-53/IGHV3-64/IGHV3-66/IGHV3-7/IGHV3-72/IGHV3-73/IGHV3-74/IGHV4-28/IGHV4-31/IGHV4-34/IGHV4-39/IGHV4-4/IGHV4…	68
BP	GO:0002253	activation of immune response	61/438	386/18800	3.99E-33	4.67E-31	3.30E-31	MICB/C8G/MASP1/CRP/CD79A/CD79B/CD19/PRKCB/IGHA1/IGHA2/IGHG2/IGHG3/IGHG4/IGHM/IGHV1-18/IGHV1-24/IGHV1-3/IGHV1-45/IGHV1-58/IGHV1-69/IGHV2-5/IGHV2-70/IGHV3-11/IGHV3-13/IGHV3-15/IGHV3-20/IGHV3-21/IGHV3-23/IGHV3-30/IGHV3-33/IGHV3-35/IGHV3-38/IGHV3-43/IGHV3-48/IGHV3-49/IGHV3-53/IGHV3-64/IGHV3-66/IGHV3-7/IGHV3-72/IGHV3-73/IGHV3-74/IGHV4-28/IGHV4-31/IGHV4-34/IGHV4-39/IGHV4-4/IGHV4-59/IGHV4-61/IGHV5-51/IG…	61
BP	GO:0097529	myeloid leukocyte migration	48/438	229/18800	5.56E-32	6.31E-30	4.46E-30	PPBP/CXCL8/CXCL10/CXCL9/CXCL5/CXCL11/CXCL6/CXCL1/CXCL12/CXCL3/S100A9/S100A8/S100A12/S100A7/S100A14/AZU1/IL6/LBP/CTSG/PRTN3/CCL20/MAPK3/TNFSF11/IL1A/CCL19/CCL18/CCL26/CCL2/CCL21/CCL7/CCL11/CCL25/CCL3L3/XCL2/TAFA4/CXCL17/EDN2/EDN3/SAA1/SLIT2/CXCR2/CHGA/VEGFD/PDGFD/PGF/SCG2/IL6R/PTGER4	48
BP	GO:0019221	cytokine-mediated signaling pathway	65/438	486/18800	7.28E-31	8.03E-29	5.67E-29	IFNG/PPBP/CXCL8/CXCL10/CXCL9/CXCL5/CXCL11/CXCL6/CXCL1/CXCL12/CXCL3/CCR10/MMP12/IL6/DUOX1/CTSG/ADIPOQ/STAT1/CCL20/LEP/MAPK3/TNFSF11/IL1A/CCL19/CCL18/CCL26/CCR8/ACKR4/CCL2/CCL21/CCL7/CCL11/CCL25/CCL3L3/XCL2/IFITM1/EDN2/SLIT2/ACKR3/ACKR1/GPR17/CXCR2/CD70/CSF2/GREM2/IL36RN/IL36A/IL37/IL1RN/OSM/TSLP/ANGPT1/CNTFR/GHR/IL11RA/IL13RA2/IL17RB/IL20RB/IL6R/LEPR/LIFR/NR1H4/OSMR/TNFRSF17/TNFRSF25	65
BP	GO:0030595	leukocyte chemotaxis	46/438	236/18800	3.29E-29	3.52E-27	2.49E-27	PPBP/CXCL8/CXCL10/CXCL9/CXCL5/CXCL11/CXCL6/CXCL1/CXCL12/CXCL3/S100A9/S100A8/S100A12/S100A7/S100A14/AZU1/IL6/LBP/CTSG/CCL20/MAPK3/TNFSF11/CCL19/CCL18/CCL26/CCL2/CCL21/CCL7/CCL11/CCL25/CCL3L3/XCL2/TAFA4/CXCL17/EDN2/EDN3/SAA1/SLIT2/CXCR2/CHGA/VEGFD/IL16/PGF/PTN/SCG2/IL6R	46
BP	GO:0019730	antimicrobial humoral response	35/438	122/18800	1.32E-28	1.38E-26	9.73E-27	PPBP/REG3G/CXCL14/CXCL8/CXCL10/CXCL9/CXCL5/CXCL11/CXCL6/CXCL1/CXCL3/DEFA6/DEFA5/S100A9/S100A12/LEAP2/S100A7/DEFB126/PGLYRP3/PGLYRP4/AZU1/LTF/BPIFA1/CTSG/PRTN3/SEMG1/PGC/SLC11A1/SPINK5/RNASE7/IGHA1/IGHA2/IGHM/IGKV3-20/IL36RN	35
BP	GO:0097530	granulocyte migration	37/438	154/18800	4.06E-27	4.11E-25	2.90E-25	PPBP/CXCL8/CXCL10/CXCL9/CXCL5/CXCL11/CXCL6/CXCL1/CXCL3/S100A9/S100A8/S100A12/S100A7/S100A14/LBP/PRTN3/CCL20/MAPK3/IL1A/CCL19/CCL18/CCL26/CCL2/CCL21/CCL7/CCL11/CCL25/CCL3L3/XCL2/CXCL17/EDN2/EDN3/SAA1/SLIT2/CXCR2/SCG2/PTGER4	37
BP	GO:0050900	leukocyte migration	54/438	384/18800	8.82E-27	8.69E-25	6.14E-25	PPBP/CXCL8/CXCL10/CXCL9/CXCL5/CXCL11/CXCL6/CXCL1/CXCL12/CXCL3/S100A9/S100A8/S100A12/S100A7/S100A14/AZU1/IL6/MMP9/LBP/CTSG/PRTN3/CCL20/LEP/MAPK3/TNFSF11/CCL28/IL1A/CCL19/CCL18/CCL26/CCL2/CCL21/CCL7/CCL11/CCL25/CCL3L3/XCL2/TAFA4/CXCL17/EDN2/EDN3/SAA1/SLIT2/CXCR2/BMP5/CHGA/VEGFD/IL16/PDGFD/PGF/PTN/SCG2/IL6R/PTGER4	54
BP	GO:0071621	granulocyte chemotaxis	34/438	128/18800	1.40E-26	1.35E-24	9.50E-25	PPBP/CXCL8/CXCL10/CXCL9/CXCL5/CXCL11/CXCL6/CXCL1/CXCL3/S100A9/S100A8/S100A12/S100A7/S100A14/LBP/CCL20/MAPK3/CCL19/CCL18/CCL26/CCL2/CCL21/CCL7/CCL11/CCL25/CCL3L3/XCL2/CXCL17/EDN2/EDN3/SAA1/SLIT2/CXCR2/SCG2	34
BP	GO:0070098	chemokine-mediated signaling pathway	29/438	89/18800	1.11E-25	1.04E-23	7.35E-24	PPBP/CXCL8/CXCL10/CXCL9/CXCL5/CXCL11/CXCL6/CXCL1/CXCL12/CXCL3/CCR10/CCL20/CCL19/CCL18/CCL26/CCR8/ACKR4/CCL2/CCL21/CCL7/CCL11/CCL25/CCL3L3/XCL2/SLIT2/ACKR3/ACKR1/GPR17/CXCR2	29
BP	GO:0032103	positive regulation of response to external stimulus	55/438	442/18800	1.36E-24	1.24E-22	8.78E-23	IFNG/RAET1E/RAET1G/CXCL8/CXCL10/CXCL12/S100A9/S100A8/S100A12/MMP12/S100A7/S100A14/AZU1/IL6/LBP/FABP4/TLR3/IDO1/PGC/MAPK3/PLA2G2A/FGF2/TNFSF11/PDGFRB/APOH/TNFSF4/CCL19/CCL26/CCL21/CCL7/XCL2/CXCL17/EDN2/EDN3/FGF10/SLIT2/AGT/BMP6/VEGFD/GHRL/IL16/NPY/OSM/PDGFD/PGF/PTN/SCG2/TSLP/AGTR1/IL6R/MET/OSMR/PTGER3/PTGER4/NCR3	55
BP	GO:1990868	response to chemokine	29/438	97/18800	1.83E-24	1.60E-22	1.13E-22	PPBP/CXCL8/CXCL10/CXCL9/CXCL5/CXCL11/CXCL6/CXCL1/CXCL12/CXCL3/CCR10/CCL20/CCL19/CCL18/CCL26/CCR8/ACKR4/CCL2/CCL21/CCL7/CCL11/CCL25/CCL3L3/XCL2/SLIT2/ACKR3/ACKR1/GPR17/CXCR2	29
BP	GO:1990869	cellular response to chemokine	29/438	97/18800	1.83E-24	1.60E-22	1.13E-22	PPBP/CXCL8/CXCL10/CXCL9/CXCL5/CXCL11/CXCL6/CXCL1/CXCL12/CXCL3/CCR10/CCL20/CCL19/CCL18/CCL26/CCR8/ACKR4/CCL2/CCL21/CCL7/CCL11/CCL25/CCL3L3/XCL2/SLIT2/ACKR3/ACKR1/GPR17/CXCR2	29
BP	GO:0061844	antimicrobial humoral immune response mediated by antimicrobial peptide	26/438	79/18800	2.83E-23	2.41E-21	1.70E-21	PPBP/REG3G/CXCL14/CXCL8/CXCL10/CXCL9/CXCL5/CXCL11/CXCL6/CXCL1/CXCL3/DEFA6/DEFA5/S100A9/S100A12/LEAP2/S100A7/DEFB126/PGLYRP3/PGLYRP4/LTF/BPIFA1/SEMG1/PGC/SPINK5/RNASE7	26
BP	GO:0030593	neutrophil chemotaxis	29/438	106/18800	3.08E-23	2.56E-21	1.81E-21	PPBP/CXCL8/CXCL10/CXCL9/CXCL5/CXCL11/CXCL6/CXCL1/CXCL3/S100A9/S100A8/S100A12/LBP/CCL20/CCL19/CCL18/CCL26/CCL2/CCL21/CCL7/CCL11/CCL25/CCL3L3/XCL2/EDN2/EDN3/SAA1/SLIT2/CXCR2	29
BP	GO:1990266	neutrophil migration	31/438	128/18800	5.22E-23	4.25E-21	3.00E-21	PPBP/CXCL8/CXCL10/CXCL9/CXCL5/CXCL11/CXCL6/CXCL1/CXCL3/S100A9/S100A8/S100A12/LBP/PRTN3/CCL20/IL1A/CCL19/CCL18/CCL26/CCL2/CCL21/CCL7/CCL11/CCL25/CCL3L3/XCL2/EDN2/EDN3/SAA1/SLIT2/CXCR2	31
BP	GO:0050921	positive regulation of chemotaxis	29/438	140/18800	1.44E-19	1.15E-17	8.12E-18	CXCL8/CXCL10/CXCL12/S100A7/S100A14/AZU1/IL6/LBP/MAPK3/FGF2/PDGFRB/CCL19/CCL26/CCL21/CCL7/XCL2/CXCL17/EDN2/EDN3/FGF10/SLIT2/VEGFD/IL16/PDGFD/PGF/PTN/SCG2/IL6R/MET	29
BP	GO:0002548	monocyte chemotaxis	22/438	70/18800	2.19E-19	1.71E-17	1.21E-17	CXCL10/CXCL12/S100A12/S100A7/S100A14/IL6/CTSG/CCL20/TNFSF11/CCL19/CCL18/CCL26/CCL2/CCL21/CCL7/CCL11/CCL25/CCL3L3/XCL2/CXCL17/SLIT2/IL6R	22
BP	GO:0043410	positive regulation of MAPK cascade	50/438	491/18800	1.31E-18	1.00E-16	7.06E-17	S100A12/S100A7/IL6/NOX4/NOX1/TLR3/GDF15/CCL20/F2R/LEP/JUN/MAPK3/PLA2G2A/FGF2/TNFSF11/IL1A/PDGFRB/CCL19/CCL18/CCL26/CCL2/CCL21/CCL7/CCL11/CCL25/CCL3L3/XCL2/CXCL17/EDN3/FGF10/ACKR3/DKK1/EPGN/FGF19/FGF20/GCG/GHRL/IGF2/IL11/KL/LIF/NPY/OSM/PDGFD/ADRB2/ANGPT1/AR/FGFR4/GHR/GPER1	50
BP	GO:0032496	response to lipopolysaccharide	40/438	333/18800	1.45E-17	1.09E-15	7.70E-16	PPBP/CXCL8/CXCL10/CXCL9/CXCL5/CXCL11/CXCL6/CXCL1/CXCL3/DEFA6/DEFA5/S100A9/S100A8/PENK/S100A7/S100A14/IL6/LBP/LTF/CTSG/IDO1/F2R/MAPK3/MPO/SLC11A1/JUND/IL1A/TNFSF4/CCL2/FOS/FGF10/BMP6/CSF2/IL36RN/IL36A/IL37/IL24/NR1H4/NR4A1/PTGER4	40
BP	GO:0070374	positive regulation of ERK1 and ERK2 cascade	32/438	220/18800	1.08E-16	7.94E-15	5.61E-15	S100A7/NOX4/CCL20/F2R/JUN/MAPK3/PLA2G2A/FGF2/TNFSF11/IL1A/PDGFRB/CCL19/CCL18/CCL26/CCL2/CCL21/CCL7/CCL11/CCL25/CCL3L3/XCL2/CXCL17/FGF10/ACKR3/FGF19/FGF20/GCG/NPY/PDGFD/ANGPT1/FGFR4/GPER1	32
BP	GO:0002237	response to molecule of bacterial origin	40/438	354/18800	1.25E-16	9.02E-15	6.37E-15	PPBP/CXCL8/CXCL10/CXCL9/CXCL5/CXCL11/CXCL6/CXCL1/CXCL3/DEFA6/DEFA5/S100A9/S100A8/PENK/S100A7/S100A14/IL6/LBP/LTF/CTSG/IDO1/F2R/MAPK3/MPO/SLC11A1/JUND/IL1A/TNFSF4/CCL2/FOS/FGF10/BMP6/CSF2/IL36RN/IL36A/IL37/IL24/NR1H4/NR4A1/PTGER4	40
BP	GO:0050920	regulation of chemotaxis	32/438	225/18800	2.11E-16	1.49E-14	1.05E-14	CXCL8/CXCL10/CXCL12/S100A7/S100A14/AZU1/IL6/LBP/MAPK3/FGF2/PDGFRB/CCL19/CCL26/CCL2/CCL21/CCL7/XCL2/CXCL17/EDN2/EDN3/FGF10/SEMA4A/SEMA6D/SLIT2/VEGFD/IL16/PDGFD/PGF/PTN/SCG2/IL6R/MET	32
BP	GO:0046879	hormone secretion	33/438	281/18800	2.12E-14	1.46E-12	1.03E-12	IFNG/IL6/RBP4/ADIPOQ/LEP/TNFSF11/EDN3/AGT/BMP6/BMP8A/CHGA/FAM3B/FAM3D/GCG/GHRL/GIP/GRP/IL11/IL1RN/INHA/INHBA/INHBB/LIF/LTBP4/OSM/SPP1/VGF/VIP/AGTR1/GPER1/NR0B2/NR1H4/SSTR5	33
BP	GO:0070371	ERK1 and ERK2 cascade	36/438	335/18800	2.14E-14	1.46E-12	1.03E-12	S100A7/NOX4/ADIPOQ/CCL20/F2R/JUN/MAPK3/PLA2G2A/FGF2/TNFSF11/IL1A/PDGFRB/CCL19/CCL18/CCL26/CCL2/CCL21/CCL7/CCL11/CCL25/CCL3L3/XCL2/CXCL17/FGF10/ACKR3/AGT/FGF19/FGF20/GCG/LIF/NPY/PDGFD/ANGPT1/FGFR4/GPER1/PTGER4	36
BP	GO:0071674	mononuclear cell migration	28/438	199/18800	2.20E-14	1.47E-12	1.04E-12	CXCL10/CXCL11/CXCL12/S100A12/S100A7/S100A14/IL6/CTSG/CCL20/MAPK3/TNFSF11/CCL19/CCL18/CCL26/CCL2/CCL21/CCL7/CCL11/CCL25/CCL3L3/XCL2/CXCL17/SAA1/SLIT2/CXCR2/BMP5/PDGFD/IL6R	28
BP	GO:0009914	hormone transport	33/438	290/18800	5.28E-14	3.47E-12	2.45E-12	IFNG/IL6/RBP4/ADIPOQ/LEP/TNFSF11/EDN3/AGT/BMP6/BMP8A/CHGA/FAM3B/FAM3D/GCG/GHRL/GIP/GRP/IL11/IL1RN/INHA/INHBA/INHBB/LIF/LTBP4/OSM/SPP1/VGF/VIP/AGTR1/GPER1/NR0B2/NR1H4/SSTR5	33
BP	GO:0070372	regulation of ERK1 and ERK2 cascade	34/438	311/18800	7.04E-14	4.55E-12	3.21E-12	S100A7/NOX4/ADIPOQ/CCL20/F2R/JUN/MAPK3/PLA2G2A/FGF2/TNFSF11/IL1A/PDGFRB/CCL19/CCL18/CCL26/CCL2/CCL21/CCL7/CCL11/CCL25/CCL3L3/XCL2/CXCL17/FGF10/ACKR3/FGF19/FGF20/GCG/LIF/NPY/PDGFD/ANGPT1/FGFR4/GPER1	34
BP	GO:0002685	regulation of leukocyte migration	28/438	218/18800	2.26E-13	1.43E-11	1.01E-11	CXCL8/CXCL10/CXCL12/S100A7/S100A14/IL6/LBP/CCL20/MAPK3/CCL28/IL1A/CCL19/CCL2/CCL21/CCL7/CCL25/XCL2/CXCL17/EDN2/EDN3/SLIT2/BMP5/VEGFD/PDGFD/PGF/PTN/IL6R/PTGER4	28
BP	GO:0023061	signal release	40/438	451/18800	4.29E-13	2.68E-11	1.89E-11	IFNG/CXCL12/IL6/RBP4/ADIPOQ/F2R/LEP/TNFSF11/IL1A/PRKCB/EDN3/AGT/BMP6/BMP8A/CHGA/FAM3B/FAM3D/FGF20/GCG/GHRL/GIP/GRP/IL11/IL1RN/INHA/INHBA/INHBB/LIF/LTBP4/OSM/SPP1/VGF/VIP/AGTR1/GPER1/NR0B2/NR1H4/NR4A1/SSTR5/PRKCG	40
BP	GO:0002690	positive regulation of leukocyte chemotaxis	19/438	94/18800	4.68E-13	2.87E-11	2.03E-11	CXCL8/CXCL10/CXCL12/S100A7/S100A14/IL6/LBP/MAPK3/CCL19/CCL21/CCL7/XCL2/CXCL17/EDN2/EDN3/VEGFD/PGF/PTN/IL6R	19
BP	GO:0046883	regulation of hormone secretion	28/438	231/18800	9.63E-13	5.82E-11	4.11E-11	IFNG/IL6/RBP4/ADIPOQ/LEP/TNFSF11/EDN3/AGT/BMP6/BMP8A/CHGA/FAM3D/GCG/GHRL/GIP/GRP/IL11/INHA/INHBA/INHBB/LIF/OSM/SPP1/AGTR1/GPER1/NR0B2/NR1H4/SSTR5	28
BP	GO:0002688	regulation of leukocyte chemotaxis	21/438	124/18800	1.05E-12	6.26E-11	4.42E-11	CXCL8/CXCL10/CXCL12/S100A7/S100A14/IL6/LBP/MAPK3/CCL19/CCL2/CCL21/CCL7/XCL2/CXCL17/EDN2/EDN3/SLIT2/VEGFD/PGF/PTN/IL6R	21
BP	GO:0002687	positive regulation of leukocyte migration	22/438	141/18800	1.69E-12	9.88E-11	6.98E-11	CXCL8/CXCL10/CXCL12/S100A7/S100A14/IL6/LBP/CCL20/MAPK3/IL1A/CCL19/CCL21/CCL7/XCL2/CXCL17/EDN2/EDN3/VEGFD/PDGFD/PGF/PTN/IL6R	22
BP	GO:0010817	regulation of hormone levels	41/438	496/18800	2.14E-12	1.23E-10	8.71E-11	IFNG/IL6/RBP4/CRABP2/DUOX1/CTSG/ADIPOQ/LEP/TNFSF11/PCSK2/CMA1/EDN3/AGT/BMP5/BMP6/BMP8A/CHGA/FAM3B/FAM3D/GCG/GHRL/GIP/GRP/IL11/IL1RN/INHA/INHBA/INHBB/LIF/LTBP4/OSM/SPP1/STC2/VGF/VIP/AGTR1/GHR/GPER1/NR0B2/NR1H4/SSTR5	41
BP	GO:0050679	positive regulation of epithelial cell proliferation	26/438	211/18800	4.35E-12	2.47E-10	1.74E-10	REG3G/CXCL12/MMP12/JUN/FGF2/CCL26/CCL11/FGF10/PLXNB3/APLN/BMP5/BMP6/EPGN/VEGFD/GHRL/IGF2/PGF/PTN/SCG2/TNFSF12/VIP/AGTR1/AR/NR4A1/NR4A3/NRP2	26
BP	GO:0071222	cellular response to lipopolysaccharide	26/438	217/18800	8.30E-12	4.64E-10	3.28E-10	PPBP/CXCL8/CXCL10/CXCL9/CXCL5/CXCL11/CXCL6/CXCL1/CXCL3/DEFA6/DEFA5/IL6/LBP/LTF/CTSG/MAPK3/IL1A/TNFSF4/CCL2/BMP6/CSF2/IL36RN/IL36A/IL37/IL24/NR1H4	26
BP	GO:0050727	regulation of inflammatory response	35/438	394/18800	1.28E-11	7.04E-10	4.98E-10	IFNG/S100A9/S100A8/S100A12/IL6/MMP9/LBP/FABP4/TLR3/IDO1/ADIPOQ/SOCS3/NLRX1/PLA2G2A/TNFSF11/PROC/TNFSF4/CMA1/CXCL17/SAA1/AGT/GHRL/IL16/IL37/NPY/OSM/TSLP/AGTR1/GPER1/IL20RB/NR1H4/OSMR/PTGER3/PTGER4/RORA	35
BP	GO:0048247	lymphocyte chemotaxis	15/438	64/18800	1.43E-11	7.78E-10	5.50E-10	CXCL10/CXCL11/S100A7/CCL20/CCL19/CCL18/CCL26/CCL2/CCL21/CCL7/CCL11/CCL25/CCL3L3/XCL2/SAA1	15
BP	GO:0002526	acute inflammatory response	19/438	113/18800	1.46E-11	7.81E-10	5.51E-10	REG3G/S100A8/IL6/LBP/TFRC/TNFSF11/IL1A/TNFSF4/CRP/SAA1/SAA2/KL/NPY/OSM/IL20RB/IL6R/OSMR/PTGER3/FCGR3A	19
BP	GO:0071219	cellular response to molecule of bacterial origin	26/438	229/18800	2.83E-11	1.49E-09	1.06E-09	PPBP/CXCL8/CXCL10/CXCL9/CXCL5/CXCL11/CXCL6/CXCL1/CXCL3/DEFA6/DEFA5/IL6/LBP/LTF/CTSG/MAPK3/IL1A/TNFSF4/CCL2/BMP6/CSF2/IL36RN/IL36A/IL37/IL24/NR1H4	26
BP	GO:0033002	muscle cell proliferation	26/438	233/18800	4.19E-11	2.18E-09	1.54E-09	IFNG/IL6/MMP9/RBP4/NOX1/ADIPOQ/STAT1/JUN/FGF2/PDGFRB/TAFA5/AGT/APLN/FGF20/NPPC/OGN/PDGFD/VIP/ANGPT1/GPER1/IL6R/NPR1/NPR3/NR4A3/TGFBR3/VIPR2	26
BP	GO:0048660	regulation of smooth muscle cell proliferation	22/438	170/18800	7.56E-11	3.88E-09	2.74E-09	IFNG/IL6/MMP9/NOX1/ADIPOQ/STAT1/JUN/FGF2/PDGFRB/TAFA5/AGT/APLN/NPPC/OGN/PDGFD/VIP/GPER1/IL6R/NPR1/NPR3/NR4A3/VIPR2	22
BP	GO:0050673	epithelial cell proliferation	36/438	443/18800	8.16E-11	4.13E-09	2.92E-09	REG3G/CXCL12/MMP12/IL6/STAT1/LEP/JUN/FGF2/TNFSF11/APOH/CCL26/CCL2/CCL11/FGF10/PLXNB3/APLN/BMP5/BMP6/EPGN/VEGFD/GHRL/IGF2/PGF/PTN/SCG2/SLURP1/TNFSF12/VIP/AGTR1/AR/LGR5/NR4A1/NR4A3/NRP2/PGR/TGFBR3	36
BP	GO:0001938	positive regulation of endothelial cell proliferation	18/438	111/18800	9.42E-11	4.70E-09	3.32E-09	CXCL12/JUN/FGF2/CCL26/CCL11/PLXNB3/APLN/BMP6/VEGFD/GHRL/IGF2/PGF/SCG2/TNFSF12/VIP/AGTR1/NR4A1/NRP2	18
BP	GO:0050678	regulation of epithelial cell proliferation	33/438	382/18800	1.05E-10	5.19E-09	3.67E-09	REG3G/CXCL12/MMP12/STAT1/LEP/JUN/FGF2/APOH/CCL26/CCL2/CCL11/FGF10/PLXNB3/APLN/BMP5/BMP6/EPGN/VEGFD/GHRL/IGF2/PGF/PTN/SCG2/SLURP1/TNFSF12/VIP/AGTR1/AR/NR4A1/NR4A3/NRP2/PGR/TGFBR3	33
BP	GO:0048659	smooth muscle cell proliferation	22/438	173/18800	1.07E-10	5.20E-09	3.67E-09	IFNG/IL6/MMP9/NOX1/ADIPOQ/STAT1/JUN/FGF2/PDGFRB/TAFA5/AGT/APLN/NPPC/OGN/PDGFD/VIP/GPER1/IL6R/NPR1/NPR3/NR4A3/VIPR2	22
BP	GO:0050731	positive regulation of peptidyl-tyrosine phosphorylation	23/438	190/18800	1.10E-10	5.28E-09	3.73E-09	IFNG/IL6/NOX4/ADIPOQ/LEP/VTN/FGF10/AGT/BMP6/BTC/CSF2/CTF1/EPGN/GHRL/IGF2/IL11/IL24/LIF/OSM/TSLP/ANGPT1/GHR/IL6R	23
BP	GO:0050729	positive regulation of inflammatory response	20/438	145/18800	1.74E-10	8.27E-09	5.84E-09	IFNG/S100A9/S100A8/S100A12/IL6/LBP/FABP4/TLR3/IDO1/PLA2G2A/TNFSF11/TNFSF4/AGT/IL16/OSM/TSLP/AGTR1/OSMR/PTGER3/PTGER4	20
BP	GO:0001936	regulation of endothelial cell proliferation	22/438	178/18800	1.87E-10	8.77E-09	6.20E-09	CXCL12/STAT1/LEP/JUN/FGF2/APOH/CCL26/CCL2/CCL11/PLXNB3/APLN/BMP6/VEGFD/GHRL/IGF2/PGF/SCG2/TNFSF12/VIP/AGTR1/NR4A1/NRP2	22
BP	GO:0050930	induction of positive chemotaxis	8/438	14/18800	2.16E-10	1.00E-08	7.07E-09	CXCL8/CXCL12/AZU1/FGF10/VEGFD/IL16/PGF/SCG2	8
BP	GO:0060389	pathway-restricted SMAD protein phosphorylation	14/438	66/18800	2.90E-10	1.32E-08	9.35E-09	GDF15/AMH/BMP3/BMP5/BMP6/BMP8A/DKK1/GDF10/GDF7/INHA/INHBA/INHBB/LEFTY1/TGFBR3	14
BP	GO:0071216	cellular response to biotic stimulus	26/438	256/18800	3.38E-10	1.53E-08	1.08E-08	PPBP/CXCL8/CXCL10/CXCL9/CXCL5/CXCL11/CXCL6/CXCL1/CXCL3/DEFA6/DEFA5/IL6/LBP/LTF/CTSG/MAPK3/IL1A/TNFSF4/CCL2/BMP6/CSF2/IL36RN/IL36A/IL37/IL24/NR1H4	26
BP	GO:0055074	calcium ion homeostasis	36/438	468/18800	3.74E-10	1.67E-08	1.18E-08	CXCL10/CXCL9/CXCL11/CXCL12/CCR10/S100A14/F2R/FGF2/TNFSF11/CCL28/CCL19/CCR8/ACKR4/CCL21/CCL7/CCL11/CD19/PRKCB/EDN2/EDN3/SAA1/ACKR3/GPR17/CXCR2/AGT/GHRL/KL/STC2/TAC1/ADCYAP1R1/AGTR1/AVPR1A/GPER1/PTGER3/PTGER4/PTH1R	36
BP	GO:0071347	cellular response to interleukin-1	17/438	111/18800	7.89E-10	3.48E-08	2.46E-08	CXCL8/IL6/CCL20/MAPK3/CCL19/CCL18/CCL26/CCL2/CCL21/CCL7/CCL11/CCL25/CCL3L3/XCL2/IL1RN/INHBB/RORA	17
BP	GO:0019731	antibacterial humoral response	13/438	60/18800	9.54E-10	4.15E-08	2.94E-08	DEFA6/DEFA5/LTF/BPIFA1/CTSG/SEMG1/PGC/SPINK5/RNASE7/IGHA1/IGHA2/IGHM/IGKV3-20	13
BP	GO:0001935	endothelial cell proliferation	22/438	194/18800	9.91E-10	4.25E-08	3.00E-08	CXCL12/STAT1/LEP/JUN/FGF2/APOH/CCL26/CCL2/CCL11/PLXNB3/APLN/BMP6/VEGFD/GHRL/IGF2/PGF/SCG2/TNFSF12/VIP/AGTR1/NR4A1/NRP2	22
BP	GO:0031349	positive regulation of defense response	27/438	289/18800	9.98E-10	4.25E-08	3.00E-08	IFNG/RAET1E/RAET1G/S100A9/S100A8/S100A12/PENK/MMP12/IL6/LBP/FABP4/TLR3/IDO1/PGC/MAPK3/PLA2G2A/TNFSF11/TNFSF4/AGT/IL16/OSM/TSLP/AGTR1/OSMR/PTGER3/PTGER4/NCR3	27
BP	GO:0050886	endocrine process	15/438	85/18800	1.03E-09	4.35E-08	3.07E-08	NOX1/CTSG/F2R/LEP/CMA1/EDN2/EDN3/AGT/BMP6/GHRL/INHA/INHBA/INHBB/AGTR1/AVPR1A	15
BP	GO:0002274	myeloid leukocyte activation	24/438	232/18800	1.13E-09	4.69E-08	3.32E-08	IFNG/CXCL8/CXCL6/S100A12/PTGDS/AZU1/IL6/LBP/CTSG/TLR3/MAPT/JUN/PLA2G2A/SLC11A1/JUND/EDN2/CXCR2/CHGA/CSF2/NPY/TSLP/IL13RA2/NR4A3/RORA	24
BP	GO:0050829	defense response to Gram-negative bacterium	15/438	87/18800	1.45E-09	5.97E-08	4.21E-08	CXCL6/DEFA6/DEFA5/S100A7/DEFB126/AZU1/IL6/LBP/LTF/CTSG/SLC11A1/RNASE7/IGHM/CHGA/IL6R	15
BP	GO:0072503	cellular divalent inorganic cation homeostasis	36/438	494/18800	1.62E-09	6.60E-08	4.66E-08	CXCL10/CXCL9/CXCL11/CXCL12/S100A9/S100A8/CCR10/F2R/FGF2/SLC11A1/CCL28/CCL19/CCR8/ACKR4/CCL21/CCL7/CCL11/CD19/PRKCB/EDN2/EDN3/SAA1/ACKR3/GPR17/CXCR2/AGT/GHRL/STC2/TAC1/ADCYAP1R1/AGTR1/AVPR1A/GPER1/PTGER3/PTGER4/PTH1R	36
BP	GO:0001819	positive regulation of cytokine production	35/438	475/18800	2.07E-09	8.33E-08	5.88E-08	IFNG/RAET1G/MMP12/AZU1/IL6/PAEP/LBP/NOX1/TLR3/IDO1/ADIPOQ/STAT1/F2R/LEP/SLC11A1/IL1A/TNFSF4/CCL19/CXCL17/SAA1/AGT/CSF2/IL16/IL17B/IL17D/IL36A/OSM/TSLP/IL20RB/IL6R/NR1H4/NR4A3/PTGER4/RORA/TNFRSF8	35
BP	GO:0050918	positive chemotaxis	13/438	64/18800	2.23E-09	8.88E-08	6.27E-08	CXCL8/CXCL10/CXCL12/AZU1/FGF2/FGF10/PLXNB3/VEGFD/IL16/PGF/SCG2/ANGPT1/MET	13
BP	GO:0050730	regulation of peptidyl-tyrosine phosphorylation	25/438	261/18800	2.52E-09	9.94E-08	7.02E-08	IFNG/IL6/NOX4/ADIPOQ/SOCS3/LEP/VTN/FGF10/AGT/BMP6/BTC/CSF2/CTF1/EPGN/GHRL/IGF2/IL11/IL24/LIF/OSM/PDGFD/TSLP/ANGPT1/GHR/IL6R	25
BP	GO:0002790	peptide secretion	23/438	225/18800	3.17E-09	1.24E-07	8.75E-08	IFNG/S100A8/IL6/RBP4/LEP/TNFSF11/EDN3/BMP8A/CHGA/FAM3B/FAM3D/GCG/GHRL/GIP/GRP/IL1RN/INHBB/VGF/VIP/GPER1/NR0B2/NR1H4/SSTR5	23
BP	GO:0071356	cellular response to tumor necrosis factor	23/438	229/18800	4.46E-09	1.72E-07	1.22E-07	CXCL8/FABP4/ADIPOQ/STAT1/CCL20/MAPK3/TNFSF11/CCL19/CCL18/CCL26/CCL2/CCL21/CCL7/CCL11/CCL25/CCL3L3/XCL2/CD70/GPER1/NR1H4/RORA/TNFRSF17/TNFRSF25	23
BP	GO:0070555	response to interleukin-1	18/438	141/18800	5.08E-09	1.94E-07	1.37E-07	CXCL8/IL6/CCL20/MAPK3/CCL19/CCL18/CCL26/CCL2/CCL21/CCL7/CCL11/CCL25/CCL3L3/XCL2/IL1RN/INHBB/GHR/RORA	18
BP	GO:0033674	positive regulation of kinase activity	34/438	476/18800	7.77E-09	2.94E-07	2.08E-07	IFNG/S100A12/AZU1/NOX4/LTF/TLR3/ADIPOQ/MAPT/LEP/FGF2/SLC11A1/TNFRSF10B/TNFSF11/PDGFRB/CCL19/CCL21/CD19/EDN3/AGT/BTC/DKK1/EPGN/GCG/GHRL/IGF2/PDGFD/TNFSF15/ADRB2/ANGPT1/BMPR1B/FGFR4/GHR/IL6R/MET	34
BP	GO:0006874	cellular calcium ion homeostasis	33/438	456/18800	9.45E-09	3.54E-07	2.50E-07	CXCL10/CXCL9/CXCL11/CXCL12/CCR10/F2R/FGF2/CCL28/CCL19/CCR8/ACKR4/CCL21/CCL7/CCL11/CD19/PRKCB/EDN2/EDN3/SAA1/ACKR3/GPR17/CXCR2/AGT/GHRL/STC2/TAC1/ADCYAP1R1/AGTR1/AVPR1A/GPER1/PTGER3/PTGER4/PTH1R	33
BP	GO:0006953	acute-phase response	11/438	48/18800	1.01E-08	3.74E-07	2.64E-07	REG3G/IL6/LBP/TFRC/TNFSF11/IL1A/CRP/SAA1/SAA2/IL6R/PTGER3	11
BP	GO:0030072	peptide hormone secretion	22/438	220/18800	1.05E-08	3.86E-07	2.73E-07	IFNG/IL6/RBP4/LEP/TNFSF11/EDN3/BMP8A/CHGA/FAM3B/FAM3D/GCG/GHRL/GIP/GRP/IL1RN/INHBB/VGF/VIP/GPER1/NR0B2/NR1H4/SSTR5	22
BP	GO:0008217	regulation of blood pressure	20/438	183/18800	1.09E-08	3.97E-07	2.81E-07	NOX1/CTSG/ADIPOQ/F2R/LEP/CMA1/EDN2/EDN3/AGT/APLN/CHGA/KL/NPY/UTS2/ADRB2/AGTR1/AR/AVPR1A/NPR1/NPR3	20
BP	GO:0046888	negative regulation of hormone secretion	12/438	60/18800	1.12E-08	4.03E-07	2.85E-07	ADIPOQ/LEP/BMP8A/CHGA/FAM3D/GHRL/IL11/INHA/INHBA/INHBB/LIF/OSM	12
BP	GO:0010862	positive regulation of pathway-restricted SMAD protein phosphorylation	11/438	49/18800	1.27E-08	4.54E-07	3.21E-07	GDF15/BMP3/BMP5/BMP6/BMP8A/GDF10/GDF7/INHA/INHBA/INHBB/LEFTY1	11
BP	GO:0001906	cell killing	20/438	185/18800	1.32E-08	4.65E-07	3.29E-07	IFNG/ULBP3/ULBP2/ULBP1/RAET1E/RAET1G/CXCL6/DEFA6/DEFA5/S100A12/PGLYRP3/PGLYRP4/AZU1/LTF/CTSG/SEMG1/LEP/CHGA/FCGR3A/NCR3	20
BP	GO:0018108	peptidyl-tyrosine phosphorylation	29/438	373/18800	1.60E-08	5.61E-07	3.96E-07	IFNG/IL6/NOX4/ADIPOQ/SOCS3/LEP/MAPK3/PDGFRB/VTN/FGF10/AGT/BMP6/BTC/CSF2/CTF1/EPGN/GHRL/IGF2/IL11/IL24/LIF/OSM/PDGFD/TSLP/ANGPT1/FGFR4/GHR/IL6R/MET	29
BP	GO:0045860	positive regulation of protein kinase activity	30/438	396/18800	1.63E-08	5.64E-07	3.99E-07	IFNG/S100A12/AZU1/NOX4/LTF/TLR3/ADIPOQ/LEP/FGF2/SLC11A1/TNFRSF10B/TNFSF11/PDGFRB/CCL19/CCL21/EDN3/AGT/BTC/DKK1/EPGN/GCG/GHRL/IGF2/PDGFD/TNFSF15/ADRB2/ANGPT1/BMPR1B/GHR/IL6R	30
BP	GO:0060393	regulation of pathway-restricted SMAD protein phosphorylation	12/438	62/18800	1.66E-08	5.70E-07	4.03E-07	GDF15/BMP3/BMP5/BMP6/BMP8A/DKK1/GDF10/GDF7/INHA/INHBA/INHBB/LEFTY1	12
BP	GO:0072676	lymphocyte migration	16/438	119/18800	1.72E-08	5.85E-07	4.13E-07	CXCL10/CXCL11/CXCL12/S100A7/CCL20/CCL19/CCL18/CCL26/CCL2/CCL21/CCL7/CCL11/CCL25/CCL3L3/XCL2/SAA1	16
BP	GO:0018212	peptidyl-tyrosine modification	29/438	376/18800	1.91E-08	6.46E-07	4.56E-07	IFNG/IL6/NOX4/ADIPOQ/SOCS3/LEP/MAPK3/PDGFRB/VTN/FGF10/AGT/BMP6/BTC/CSF2/CTF1/EPGN/GHRL/IGF2/IL11/IL24/LIF/OSM/PDGFD/TSLP/ANGPT1/FGFR4/GHR/IL6R/MET	29
BP	GO:0015833	peptide transport	23/438	249/18800	2.19E-08	7.27E-07	5.13E-07	IFNG/S100A8/IL6/RBP4/LEP/TNFSF11/EDN3/BMP8A/CHGA/FAM3B/FAM3D/GCG/GHRL/GIP/GRP/IL1RN/INHBB/VGF/VIP/GPER1/NR0B2/NR1H4/SSTR5	23
BP	GO:0034612	response to tumor necrosis factor	23/438	249/18800	2.19E-08	7.27E-07	5.13E-07	CXCL8/FABP4/ADIPOQ/STAT1/CCL20/MAPK3/TNFSF11/CCL19/CCL18/CCL26/CCL2/CCL21/CCL7/CCL11/CCL25/CCL3L3/XCL2/CD70/GPER1/NR1H4/RORA/TNFRSF17/TNFRSF25	23
BP	GO:0009620	response to fungus	12/438	64/18800	2.42E-08	7.94E-07	5.61E-07	DEFA6/DEFA5/S100A9/S100A8/S100A12/LTF/CTSG/MPO/PTX3/RNASE7/CHGA/IL36RN	12
BP	GO:0046887	positive regulation of hormone secretion	16/438	122/18800	2.47E-08	8.03E-07	5.68E-07	RBP4/LEP/TNFSF11/EDN3/BMP6/GCG/GHRL/GIP/GRP/INHA/INHBA/INHBB/SPP1/GPER1/NR0B2/NR1H4	16
BP	GO:0050832	defense response to fungus	11/438	53/18800	3.06E-08	9.88E-07	6.98E-07	DEFA6/DEFA5/S100A9/S100A8/S100A12/LTF/CTSG/MPO/RNASE7/CHGA/IL36RN	11
BP	GO:0007204	positive regulation of cytosolic calcium ion concentration	26/438	325/18800	5.08E-08	1.63E-06	1.15E-06	CXCL10/CXCL9/CXCL11/CCR10/F2R/FGF2/CCL28/CCL19/CCR8/ACKR4/CCL21/CD19/EDN2/SAA1/ACKR3/GPR17/CXCR2/AGT/GHRL/TAC1/ADCYAP1R1/AGTR1/AVPR1A/GPER1/PTGER3/PTGER4	26
BP	GO:0060395	SMAD protein signal transduction	13/438	83/18800	6.00E-08	1.91E-06	1.35E-06	GDF15/JUN/FOS/BMP3/BMP5/BMP6/BMP8A/GDF10/GDF7/INHA/INHBA/INHBB/LEFTY1	13
BP	GO:0050927	positive regulation of positive chemotaxis	8/438	25/18800	6.22E-08	1.96E-06	1.38E-06	CXCL8/CXCL12/AZU1/FGF10/VEGFD/IL16/PGF/SCG2	8
BP	GO:0042886	amide transport	24/438	287/18800	7.30E-08	2.28E-06	1.61E-06	IFNG/S100A8/IL6/RBP4/LEP/TNFSF11/AQP9/EDN3/BMP8A/CHGA/FAM3B/FAM3D/GCG/GHRL/GIP/GRP/IL1RN/INHBB/VGF/VIP/GPER1/NR0B2/NR1H4/SSTR5	24
BP	GO:0044060	regulation of endocrine process	9/438	35/18800	7.69E-08	2.38E-06	1.68E-06	F2R/LEP/AGT/BMP6/GHRL/INHA/INHBA/INHBB/AGTR1	9
BP	GO:0050926	regulation of positive chemotaxis	8/438	26/18800	8.80E-08	2.70E-06	1.91E-06	CXCL8/CXCL12/AZU1/FGF10/VEGFD/IL16/PGF/SCG2	8
BP	GO:0032102	negative regulation of response to external stimulus	30/438	429/18800	9.67E-08	2.95E-06	2.08E-06	MICB/MMP12/PLAU/LTF/ADIPOQ/SOCS3/NLRX1/LEP/FGF2/TKFC/SPINK5/PROC/ARG2/APOH/VTN/CCL2/TAFA5/CXCL17/SAA1/SEMA4A/SEMA6D/SLIT2/GHRL/NPY/SPP1/GPER1/IL20RB/NR1H4/PTGER4/RORA	30
BP	GO:0009991	response to extracellular stimulus	32/438	479/18800	1.03E-07	3.10E-06	2.19E-06	CXCL10/PENK/TFRC/GDF15/ADIPOQ/STAT1/LEP/MAPK3/MPO/CCL28/IL1A/ALB/FOS/BMP8A/GAST/GHRL/GIP/INHBB/KL/NPY/SPP1/SST/STC2/TNFRSF11B/VGF/ADRB2/AVPR1A/GHR/NR1H4/NR4A2/SSTR1/PRKCG	32
BP	GO:0032635	interleukin-6 production	18/438	172/18800	1.16E-07	3.45E-06	2.44E-06	IFNG/IL6/LBP/TLR3/NLRX1/F2R/LEP/IL1A/TNFSF4/GHRL/IL16/IL17D/IL36RN/IL36A/IL37/TSLP/IL6R/NR1H4	18
BP	GO:0032675	regulation of interleukin-6 production	18/438	172/18800	1.16E-07	3.45E-06	2.44E-06	IFNG/IL6/LBP/TLR3/NLRX1/F2R/LEP/IL1A/TNFSF4/GHRL/IL16/IL17D/IL36RN/IL36A/IL37/TSLP/IL6R/NR1H4	18
BP	GO:0003044	regulation of systemic arterial blood pressure mediated by a chemical signal	10/438	48/18800	1.26E-07	3.72E-06	2.63E-06	NOX1/CTSG/F2R/CMA1/EDN2/EDN3/AGT/ADRB2/AGTR1/AVPR1A	10
BP	GO:0051781	positive regulation of cell division	13/438	89/18800	1.41E-07	4.12E-06	2.91E-06	PPBP/FGF2/IL1A/BTC/FGF3/VEGFD/GKN1/IGF2/OSM/PDGFD/PGF/PTN/SSTR5	13
BP	GO:0001990	regulation of systemic arterial blood pressure by hormone	9/438	38/18800	1.67E-07	4.82E-06	3.40E-06	NOX1/CTSG/F2R/CMA1/EDN2/EDN3/AGT/AGTR1/AVPR1A	9
BP	GO:0051047	positive regulation of secretion	24/438	300/18800	1.67E-07	4.82E-06	3.40E-06	IFNG/CXCL12/S100A8/RBP4/LEP/TNFSF11/IL1A/EDN3/AGT/BMP6/GCG/GHRL/GIP/GRP/INHA/INHBA/INHBB/SPP1/VIP/AVPR1A/GPER1/NPR1/NR0B2/NR1H4	24
BP	GO:0034341	response to interferon-gamma	16/438	140/18800	1.74E-07	4.99E-06	3.52E-06	IFNG/TLR3/STAT1/CCL20/SLC11A1/CCL19/CCL18/CCL26/CCL2/CCL21/CCL7/CCL11/CCL25/CCL3L3/XCL2/IFITM1	16
BP	GO:0030073	insulin secretion	18/438	179/18800	2.13E-07	6.03E-06	4.26E-06	IFNG/IL6/RBP4/LEP/BMP8A/CHGA/FAM3B/FAM3D/GCG/GHRL/GIP/IL1RN/INHBB/VGF/GPER1/NR0B2/NR1H4/SSTR5	18
BP	GO:0002791	regulation of peptide secretion	18/438	180/18800	2.31E-07	6.51E-06	4.60E-06	IFNG/S100A8/IL6/RBP4/LEP/TNFSF11/BMP8A/CHGA/FAM3D/GCG/GHRL/GIP/GRP/INHBB/GPER1/NR0B2/NR1H4/SSTR5	18
BP	GO:0090087	regulation of peptide transport	18/438	183/18800	2.96E-07	8.29E-06	5.86E-06	IFNG/S100A8/IL6/RBP4/LEP/TNFSF11/BMP8A/CHGA/FAM3D/GCG/GHRL/GIP/GRP/INHBB/GPER1/NR0B2/NR1H4/SSTR5	18
BP	GO:0051480	regulation of cytosolic calcium ion concentration	26/438	356/18800	3.06E-07	8.50E-06	6.00E-06	CXCL10/CXCL9/CXCL11/CCR10/F2R/FGF2/CCL28/CCL19/CCR8/ACKR4/CCL21/CD19/EDN2/SAA1/ACKR3/GPR17/CXCR2/AGT/GHRL/TAC1/ADCYAP1R1/AGTR1/AVPR1A/GPER1/PTGER3/PTGER4	26
BP	GO:0044703	multi-organism reproductive process	19/438	205/18800	3.52E-07	9.71E-06	6.86E-06	MMP9/IDO1/SEMG1/LEP/FOS/AGT/GHRL/GIP/LIF/ENDOU/PGF/PNOC/PTN/SPP1/STC2/TAC1/AR/AVPR1A/PGR	19
BP	GO:0042531	positive regulation of tyrosine phosphorylation of STAT protein	11/438	67/18800	3.85E-07	1.05E-05	7.44E-06	IFNG/IL6/LEP/CSF2/CTF1/IL24/LIF/OSM/TSLP/GHR/IL6R	11
BP	GO:0032642	regulation of chemokine production	13/438	97/18800	3.94E-07	1.06E-05	7.50E-06	IFNG/CXCL6/AZU1/IL6/LBP/TLR3/ADIPOQ/ARG2/TNFSF4/ACKR1/TSLP/IL6R/NR1H4	13
BP	GO:0032755	positive regulation of interleukin-6 production	13/438	97/18800	3.94E-07	1.06E-05	7.50E-06	IFNG/IL6/LBP/TLR3/F2R/LEP/IL1A/TNFSF4/IL16/IL17D/IL36A/TSLP/IL6R	13
BP	GO:0032602	chemokine production	13/438	98/18800	4.44E-07	1.19E-05	8.40E-06	IFNG/CXCL6/AZU1/IL6/LBP/TLR3/ADIPOQ/ARG2/TNFSF4/ACKR1/TSLP/IL6R/NR1H4	13
BP	GO:0001894	tissue homeostasis	22/438	272/18800	4.55E-07	1.21E-05	8.54E-06	LCN1/IL6/RBP4/NOX4/LTF/TFRC/MUC4/F2R/CST4/TNFSF11/ALB/RAC3/IGHA1/IGHA2/IGHG3/IGKC/SPP1/TNFRSF11B/ADRB2/ANGPT1/IL20RB/PTH1R	22
BP	GO:0042509	regulation of tyrosine phosphorylation of STAT protein	12/438	83/18800	4.78E-07	1.26E-05	8.91E-06	IFNG/IL6/SOCS3/LEP/CSF2/CTF1/IL24/LIF/OSM/TSLP/GHR/IL6R	12
BP	GO:1903532	positive regulation of secretion by cell	22/438	274/18800	5.16E-07	1.35E-05	9.54E-06	IFNG/CXCL12/RBP4/LEP/TNFSF11/IL1A/EDN3/AGT/BMP6/GCG/GHRL/GIP/GRP/INHA/INHBA/INHBB/SPP1/VIP/AVPR1A/GPER1/NR0B2/NR1H4	22
BP	GO:0140353	lipid export from cell	9/438	43/18800	5.20E-07	1.35E-05	9.57E-06	LEP/TNFSF11/IL1A/AGT/BMP6/GHRL/INHBA/SPP1/AGTR1	9
BP	GO:0071675	regulation of mononuclear cell migration	14/438	116/18800	5.25E-07	1.36E-05	9.59E-06	CXCL10/CXCL12/S100A7/S100A14/CCL20/MAPK3/CCL2/CCL21/CCL7/XCL2/CXCL17/SLIT2/BMP5/PDGFD	14
BP	GO:0072677	eosinophil migration	7/438	23/18800	6.30E-07	1.62E-05	1.14E-05	CCL26/CCL2/CCL21/CCL7/CCL11/SCG2/PTGER4	7
BP	GO:0044706	multi-multicellular organism process	19/438	213/18800	6.35E-07	1.62E-05	1.14E-05	MMP9/IDO1/SEMG1/LEP/FOS/AGT/GHRL/GIP/LIF/ENDOU/PGF/PNOC/PTN/SPP1/STC2/TAC1/AR/AVPR1A/PGR	19
BP	GO:0071346	cellular response to interferon-gamma	14/438	118/18800	6.49E-07	1.64E-05	1.16E-05	IFNG/TLR3/STAT1/CCL20/CCL19/CCL18/CCL26/CCL2/CCL21/CCL7/CCL11/CCL25/CCL3L3/XCL2	14
BP	GO:0031667	response to nutrient levels	29/438	446/18800	7.20E-07	1.81E-05	1.28E-05	CXCL10/PENK/TFRC/GDF15/ADIPOQ/STAT1/LEP/MAPK3/MPO/CCL28/IL1A/ALB/BMP8A/GAST/GHRL/GIP/INHBB/KL/NPY/SPP1/SST/STC2/TNFRSF11B/VGF/ADRB2/GHR/NR1H4/SSTR1/PRKCG	29
BP	GO:0007260	tyrosine phosphorylation of STAT protein	12/438	87/18800	8.04E-07	2.01E-05	1.42E-05	IFNG/IL6/SOCS3/LEP/CSF2/CTF1/IL24/LIF/OSM/TSLP/GHR/IL6R	12
BP	GO:0090276	regulation of peptide hormone secretion	17/438	177/18800	8.85E-07	2.20E-05	1.55E-05	IFNG/IL6/RBP4/LEP/TNFSF11/BMP8A/CHGA/FAM3D/GCG/GHRL/GIP/GRP/INHBB/GPER1/NR0B2/NR1H4/SSTR5	17
BP	GO:0031640	killing of cells of another organism	9/438	46/18800	9.56E-07	2.36E-05	1.66E-05	IFNG/DEFA6/DEFA5/S100A12/PGLYRP3/PGLYRP4/LTF/SEMG1/CHGA	9
BP	GO:0035821	modulation of process of another organism	7/438	25/18800	1.19E-06	2.91E-05	2.05E-05	IFNG/REG3G/DEFA6/DEFA5/S100A9/LTF/RNASE7	7
BP	GO:0050796	regulation of insulin secretion	15/438	147/18800	1.82E-06	4.42E-05	3.13E-05	IFNG/IL6/RBP4/LEP/BMP8A/CHGA/FAM3D/GCG/GHRL/GIP/INHBB/GPER1/NR0B2/NR1H4/SSTR5	15
BP	GO:0043270	positive regulation of ion transport	21/438	273/18800	1.87E-06	4.51E-05	3.19E-05	HSPA2/IFNG/CXCL10/CXCL9/CXCL11/CXCL12/F2R/LEP/TNFSF11/KCNH2/IL1A/PDGFRB/CCL2/CD19/EDN3/AGT/GCG/ADCYAP1R1/ADRB2/AVPR1A/GPER1	21
BP	GO:0003073	regulation of systemic arterial blood pressure	12/438	95/18800	2.10E-06	5.03E-05	3.56E-05	NOX1/CTSG/F2R/CMA1/EDN2/EDN3/AGT/KL/ADRB2/AGTR1/AR/AVPR1A	12
BP	GO:0010742	macrophage derived foam cell differentiation	8/438	38/18800	2.16E-06	5.14E-05	3.63E-05	ADIPOQ/STAT1/PLA2G2A/MSR1/CRP/AGT/CSF2/AGTR1	8
BP	GO:0001503	ossification	27/438	420/18800	2.17E-06	5.14E-05	3.63E-05	PENK/IL6/MMP9/LTF/LEP/MAPK3/FGF2/TNFSF11/JUND/IFITM1/BMP1/BMP3/BMP5/BMP6/BMP8A/DKK1/GDF10/IGF2/KL/NPPC/PTN/SPP1/ADRB2/BMPR1B/IL6R/PTGER4/PTH1R	27
BP	GO:0010876	lipid localization	28/438	446/18800	2.22E-06	5.24E-05	3.70E-05	IL6/FABP6/LBP/RBP4/FABP5/FABP2/FABP4/CRABP2/RBP7/RBP2/ADIPOQ/LEP/PLA2G2A/MSR1/TNFSF11/IL1A/AQP9/APOH/CRP/AGT/BMP6/FGF19/GHRL/INHBA/SPP1/AGTR1/ANGPTL3/NR0B2	28
BP	GO:0071622	regulation of granulocyte chemotaxis	9/438	51/18800	2.38E-06	5.57E-05	3.94E-05	CXCL8/S100A7/S100A14/LBP/MAPK3/CCL19/CCL21/CXCL17/SLIT2	9
BP	GO:0009306	protein secretion	24/438	350/18800	2.66E-06	6.15E-05	4.34E-05	IFNG/IL6/RBP4/F2R/LEP/IL1A/SAA1/BMP6/BMP8A/CHGA/FAM3B/FAM3D/GCG/GHRL/GIP/IL1RN/INHBB/SCG2/VGF/VIP/GPER1/NR0B2/NR1H4/SSTR5	24
BP	GO:0090077	foam cell differentiation	8/438	39/18800	2.66E-06	6.15E-05	4.34E-05	ADIPOQ/STAT1/PLA2G2A/MSR1/CRP/AGT/CSF2/AGTR1	8
BP	GO:0002683	negative regulation of immune system process	27/438	425/18800	2.71E-06	6.23E-05	4.40E-05	CXCL12/MMP12/LTF/CTSG/TLR3/IDO1/ADIPOQ/NLRX1/SPINK5/CCL28/ARG2/TNFSF4/CCL2/CCL21/CCL25/SLIT2/BMP5/IL17D/INHA/INHBA/NPY/ANGPT1/GPER1/IL13RA2/IL20RB/PTGER4/TNFRSF13B	27
BP	GO:0035592	establishment of protein localization to extracellular region	24/438	351/18800	2.79E-06	6.31E-05	4.46E-05	IFNG/IL6/RBP4/F2R/LEP/IL1A/SAA1/BMP6/BMP8A/CHGA/FAM3B/FAM3D/GCG/GHRL/GIP/IL1RN/INHBB/SCG2/VGF/VIP/GPER1/NR0B2/NR1H4/SSTR5	24
BP	GO:1901342	regulation of vasculature development	24/438	351/18800	2.79E-06	6.31E-05	4.46E-05	CXCL8/CXCL10/IL6/TLR3/STAT1/LEP/FGF2/SPINK5/IL1A/APOH/CCL11/TAFA5/PRKCB/CMA1/SEMA4A/AGT/ANGPTL7/VEGFD/GHRL/PGF/TNFSF12/ANGPTL3/ANGPTL4/NPR1	24
BP	GO:0071677	positive regulation of mononuclear cell migration	10/438	66/18800	2.80E-06	6.31E-05	4.46E-05	CXCL10/CXCL12/S100A7/S100A14/CCL20/CCL21/CCL7/XCL2/CXCL17/PDGFD	10
BP	GO:0045834	positive regulation of lipid metabolic process	15/438	153/18800	3.01E-06	6.75E-05	4.77E-05	IFNG/ADIPOQ/FGF2/IL1A/PDGFRB/CCL19/CCL21/CD19/AGT/BMP6/AGTR1/ANGPTL3/AVPR1A/NR1H4/NR4A3	15
BP	GO:0007259	receptor signaling pathway via JAK-STAT	16/438	173/18800	3.05E-06	6.79E-05	4.80E-05	IFNG/IL6/STAT1/SOCS3/F2R/LEP/CCL2/AGT/CSF2/CTF1/IL24/LIF/OSM/TSLP/GHR/IL6R	16
BP	GO:0048245	eosinophil chemotaxis	6/438	19/18800	3.24E-06	7.16E-05	5.06E-05	CCL26/CCL2/CCL21/CCL7/CCL11/SCG2	6
BP	GO:0070661	leukocyte proliferation	23/438	330/18800	3.27E-06	7.16E-05	5.06E-05	IL6/TFRC/IDO1/LEP/MAPK3/SLC11A1/TNFSF11/IL1A/ARG2/TNFSF4/CCL19/CRP/CD79A/CD19/FGF10/CD70/CSF2/IGF2/TNFSF9/IL20RB/NPR3/TNFRSF13B/FCGR3A	23
BP	GO:0048771	tissue remodeling	16/438	174/18800	3.28E-06	7.16E-05	5.06E-05	IL6/NOX4/TFRC/F2R/LEP/TNFSF11/IL1A/FGF10/AGT/LIF/PTN/SPP1/TNFRSF11B/ADRB2/LEPR/PTH1R	16
BP	GO:0043434	response to peptide hormone	26/438	404/18800	3.28E-06	7.16E-05	5.06E-05	REG3G/CXCL12/GDF15/ADIPOQ/STAT1/SOCS3/LEP/JUND/PRKCB/AGT/GHRL/GIP/IGF2/INHBB/KL/STC2/VGF/AGTR1/GHR/GLP2R/GPER1/NR1H4/NR4A1/NR4A2/NR4A3/TGFBR3	26
BP	GO:0014910	regulation of smooth muscle cell migration	11/438	83/18800	3.46E-06	7.49E-05	5.29E-05	PLAU/ADIPOQ/PDGFRB/VTN/TAFA5/SEMA6D/SLIT2/PLXNA1/AGT/PDGFD/NR4A3	11
BP	GO:0048608	reproductive structure development	27/438	433/18800	3.84E-06	8.26E-05	5.84E-05	RBP4/TLR3/SOCS3/LEP/IL1A/PTX3/PDGFRB/FGF10/SLIT2/AMH/BMP5/BMP6/CSF2/GDF7/GHRL/IGF2/INHA/INHBA/INHBB/LIF/PTN/SPP1/STC2/VGF/AR/BMPR1B/PGR	27
BP	GO:0003018	vascular process in circulatory system	20/438	263/18800	3.91E-06	8.36E-05	5.91E-05	AZU1/FABP5/TFRC/F2R/LEP/CRP/EDN2/EDN3/SLIT2/AGT/BMP6/UTS2/ADRB2/AGTR1/ANGPT1/AVPR1A/GPER1/LEPR/NPR1/NPR3	20
BP	GO:0071692	protein localization to extracellular region	24/438	359/18800	4.11E-06	8.76E-05	6.19E-05	IFNG/IL6/RBP4/F2R/LEP/IL1A/SAA1/BMP6/BMP8A/CHGA/FAM3B/FAM3D/GCG/GHRL/GIP/IL1RN/INHBB/SCG2/VGF/VIP/GPER1/NR0B2/NR1H4/SSTR5	24
BP	GO:0061458	reproductive system development	27/438	436/18800	4.36E-06	9.23E-05	6.52E-05	RBP4/TLR3/SOCS3/LEP/IL1A/PTX3/PDGFRB/FGF10/SLIT2/AMH/BMP5/BMP6/CSF2/GDF7/GHRL/IGF2/INHA/INHBA/INHBB/LIF/PTN/SPP1/STC2/VGF/AR/BMPR1B/PGR	27
BP	GO:1901652	response to peptide	29/438	491/18800	4.86E-06	0.000102294	7.23E-05	REG3G/CXCL12/MMP12/MMP9/GDF15/ADIPOQ/STAT1/SOCS3/LEP/JUND/PRKCB/AGT/GHRL/GIP/IGF2/INHBB/KL/STC2/VGF/ADRB2/AGTR1/GHR/GLP2R/GPER1/NR1H4/NR4A1/NR4A2/NR4A3/TGFBR3	29
BP	GO:0019216	regulation of lipid metabolic process	23/438	339/18800	5.12E-06	0.000107144	7.57E-05	IFNG/FABP5/ADIPOQ/LEP/FGF2/IL1A/PDGFRB/CCL19/CCL21/CD19/AGT/BMP5/BMP6/FGF19/GIP/AGTR1/ANGPTL3/AVPR1A/FGFR4/GPER1/NR1H4/NR4A3/RORA	23
BP	GO:0050830	defense response to Gram-positive bacterium	12/438	104/18800	5.49E-06	0.000114224	8.07E-05	REG3G/DEFA6/DEFA5/PGLYRP3/PGLYRP4/IL6/LBP/CTSG/PLA2G2A/RNASE7/CRP/CHGA	12
BP	GO:0006869	lipid transport	25/438	391/18800	5.69E-06	0.000117736	8.32E-05	FABP6/LBP/RBP4/FABP5/FABP2/FABP4/CRABP2/RBP7/RBP2/ADIPOQ/LEP/PLA2G2A/MSR1/TNFSF11/IL1A/AQP9/APOH/AGT/BMP6/FGF19/GHRL/INHBA/SPP1/AGTR1/NR0B2	25
BP	GO:0032640	tumor necrosis factor production	16/438	182/18800	5.87E-06	0.000120288	8.50E-05	IFNG/AZU1/IL6/LBP/LTF/TLR3/ADIPOQ/LEP/IL1A/ARG2/CCL19/GHRL/IL37/ANGPT1/NR1H4/TNFRSF8	16
BP	GO:0032680	regulation of tumor necrosis factor production	16/438	182/18800	5.87E-06	0.000120288	8.50E-05	IFNG/AZU1/IL6/LBP/LTF/TLR3/ADIPOQ/LEP/IL1A/ARG2/CCL19/GHRL/IL37/ANGPT1/NR1H4/TNFRSF8	16
BP	GO:0046849	bone remodeling	11/438	88/18800	6.18E-06	0.00012586	8.89E-05	IL6/NOX4/TFRC/LEP/TNFSF11/PTN/SPP1/TNFRSF11B/ADRB2/LEPR/PTH1R	11
BP	GO:0060249	anatomical structure homeostasis	22/438	319/18800	6.33E-06	0.000128153	9.05E-05	LCN1/IL6/RBP4/NOX4/LTF/TFRC/MUC4/F2R/CST4/TNFSF11/ALB/RAC3/IGHA1/IGHA2/IGHG3/IGKC/SPP1/TNFRSF11B/ADRB2/ANGPT1/IL20RB/PTH1R	22
BP	GO:1903531	negative regulation of secretion by cell	14/438	143/18800	6.51E-06	0.000131226	9.27E-05	ADIPOQ/F2R/LEP/BMP8A/CHGA/FAM3D/GHRL/IL11/INHA/INHBA/INHBB/LIF/OSM/IL13RA2	14
BP	GO:0046660	female sex differentiation	13/438	124/18800	6.56E-06	0.000131433	9.29E-05	RBP4/LEP/PTX3/FGF10/SLIT2/AMH/INHA/INHBA/INHBB/VGF/ADCYAP1R1/BMPR1B/PGR	13
BP	GO:0007631	feeding behavior	12/438	106/18800	6.70E-06	0.000132814	9.38E-05	GDF15/LEP/FOS/AGT/APLN/CCK/GCG/GHRL/NPY/CNTFR/LEPR/NR4A3	12
BP	GO:0042116	macrophage activation	12/438	106/18800	6.70E-06	0.000132814	9.38E-05	IFNG/AZU1/IL6/LBP/TLR3/MAPT/JUN/SLC11A1/JUND/EDN2/CSF2/RORA	12
BP	GO:0097696	receptor signaling pathway via STAT	16/438	184/18800	6.76E-06	0.00013327	9.42E-05	IFNG/IL6/STAT1/SOCS3/F2R/LEP/CCL2/AGT/CSF2/CTF1/IL24/LIF/OSM/TSLP/GHR/IL6R	16
BP	GO:0045765	regulation of angiogenesis	23/438	345/18800	6.83E-06	0.000134016	9.47E-05	CXCL8/CXCL10/IL6/TLR3/STAT1/LEP/FGF2/SPINK5/IL1A/APOH/CCL11/TAFA5/PRKCB/CMA1/SEMA4A/AGT/VEGFD/GHRL/PGF/TNFSF12/ANGPTL3/ANGPTL4/NPR1	23
BP	GO:0045123	cellular extravasation	10/438	73/18800	7.12E-06	0.000138259	9.77E-05	CXCL12/AZU1/PRTN3/LEP/CCL28/CCL2/CCL21/CCL25/PDGFD/PTGER4	10
BP	GO:0048662	negative regulation of smooth muscle cell proliferation	10/438	73/18800	7.12E-06	0.000138259	9.77E-05	IFNG/ADIPOQ/TAFA5/APLN/OGN/VIP/GPER1/NPR1/NPR3/VIPR2	10
BP	GO:0010743	regulation of macrophage derived foam cell differentiation	7/438	32/18800	7.22E-06	0.000139162	9.83E-05	ADIPOQ/PLA2G2A/MSR1/CRP/AGT/CSF2/AGTR1	7
BP	GO:0007565	female pregnancy	16/438	185/18800	7.24E-06	0.000139162	9.83E-05	MMP9/IDO1/LEP/FOS/AGT/GHRL/GIP/LIF/ENDOU/PGF/PNOC/PTN/SPP1/STC2/AR/PGR	16
BP	GO:0050708	regulation of protein secretion	19/438	252/18800	7.69E-06	0.000147071	0.00010391	IFNG/IL6/RBP4/F2R/LEP/IL1A/SAA1/BMP6/BMP8A/CHGA/FAM3D/GCG/GHRL/GIP/INHBB/GPER1/NR0B2/NR1H4/SSTR5	19
BP	GO:0071902	positive regulation of protein serine/threonine kinase activity	17/438	208/18800	8.04E-06	0.000152628	0.000107836	IFNG/S100A12/NOX4/LTF/ADIPOQ/FGF2/TNFSF11/PDGFRB/CCL19/EDN3/DKK1/EPGN/IGF2/PDGFD/ADRB2/BMPR1B/GHR	17
BP	GO:0045669	positive regulation of osteoblast differentiation	10/438	74/18800	8.07E-06	0.000152628	0.000107836	IL6/LTF/FGF2/JUND/IFITM1/BMP6/GDF10/NPPC/BMPR1B/IL6R	10
BP	GO:0071706	tumor necrosis factor superfamily cytokine production	16/438	187/18800	8.31E-06	0.000155599	0.000109936	IFNG/AZU1/IL6/LBP/LTF/TLR3/ADIPOQ/LEP/IL1A/ARG2/CCL19/GHRL/IL37/ANGPT1/NR1H4/TNFRSF8	16
BP	GO:1903555	regulation of tumor necrosis factor superfamily cytokine production	16/438	187/18800	8.31E-06	0.000155599	0.000109936	IFNG/AZU1/IL6/LBP/LTF/TLR3/ADIPOQ/LEP/IL1A/ARG2/CCL19/GHRL/IL37/ANGPT1/NR1H4/TNFRSF8	16
BP	GO:0014909	smooth muscle cell migration	11/438	91/18800	8.58E-06	0.000159802	0.000112905	PLAU/ADIPOQ/PDGFRB/VTN/TAFA5/SEMA6D/SLIT2/PLXNA1/AGT/PDGFD/NR4A3	11
BP	GO:0043122	regulation of I-kappaB kinase/NF-kappaB signaling	19/438	254/18800	8.61E-06	0.000159802	0.000112905	S100A12/S100B/LTF/TLR3/TFRC/ADIPOQ/STAT1/NLRX1/F2R/TNFRSF10B/TNFSF11/IL1A/CCL19/CCL21/PRKCB/SECTM1/ANGPT1/NR1H4/RORA	19
BP	GO:0051048	negative regulation of secretion	15/438	167/18800	8.84E-06	0.000163114	0.000115245	ADIPOQ/F2R/LEP/BMP8A/CHGA/FAM3D/GHRL/IL11/INHA/INHBA/INHBB/LIF/OSM/IL13RA2/PTGER3	15
BP	GO:0019932	second-messenger-mediated signaling	21/438	303/18800	9.51E-06	0.000174762	0.000123475	CXCL8/CCR10/AZU1/CCL20/MAPT/TNFSF11/CCR8/ACKR4/CHP2/EDN2/EDN3/ACKR3/PTGDR2/CXCR2/AGT/GIP/NPPC/ADCYAP1R1/AGTR1/AVPR1A/NPR1	21
BP	GO:0007548	sex differentiation	20/438	281/18800	1.05E-05	0.00019179	0.000135505	RBP4/TLR3/LEP/IL1A/PTX3/PDGFRB/FGF10/SLIT2/AMH/BMP5/BMP6/INHA/INHBA/INHBB/VGF/ADCYAP1R1/AR/BMPR1B/CNTFR/PGR	20
BP	GO:0097305	response to alcohol	18/438	235/18800	1.07E-05	0.000195289	0.000137978	S100A8/PENK/ADIPOQ/LEP/TNFSF4/CCL19/CCL21/FOS/SLIT2/FGF19/INHBA/INHBB/NPPC/ADCYAP1R1/AVPR1A/NR0B2/PTGER4/TGFBR3	18
BP	GO:0034764	positive regulation of transmembrane transport	17/438	213/18800	1.10E-05	0.000199088	0.000140662	HSPA2/IFNG/CXCL10/CXCL9/CXCL11/ADIPOQ/F2R/KCNH2/CCL2/CD19/EDN3/AGT/FGF19/GIP/ADRB2/GPER1/NR4A3	17
BP	GO:0007159	leukocyte cell-cell adhesion	24/438	381/18800	1.12E-05	0.00020202	0.000142734	IFNG/CXCL12/S100A9/S100A8/IL6/CTSG/TFRC/IDO1/LEP/TNFSF11/CCL28/IL1A/ARG2/TNFSF4/CCL19/CCL2/CCL21/CCL25/OLR1/CD70/IGF2/TNFSF9/IL20RB/NR4A3	24
BP	GO:0007584	response to nutrient	14/438	150/18800	1.13E-05	0.000203024	0.000143443	CXCL10/PENK/TFRC/ADIPOQ/STAT1/LEP/CCL28/IL1A/KL/SPP1/SST/STC2/TNFRSF11B/NR1H4	14
BP	GO:0048661	positive regulation of smooth muscle cell proliferation	11/438	95/18800	1.30E-05	0.000232505	0.000164272	IL6/MMP9/NOX1/STAT1/JUN/FGF2/PDGFRB/AGT/PDGFD/IL6R/NR4A3	11
BP	GO:0003081	regulation of systemic arterial blood pressure by renin-angiotensin	6/438	24/18800	1.46E-05	0.000258639	0.000182736	NOX1/CTSG/F2R/CMA1/AGT/AGTR1	6
BP	GO:0060986	endocrine hormone secretion	8/438	49/18800	1.59E-05	0.000280874	0.000198446	LEP/AGT/BMP6/GHRL/INHA/INHBA/INHBB/AGTR1	8
BP	GO:0007188	adenylate cyclase-modulating G protein-coupled receptor signaling pathway	18/438	244/18800	1.79E-05	0.000314591	0.000222268	CXCL10/CXCL9/CXCL11/PTGDR2/CHGA/GCG/GIP/VIP/ADCYAP1R1/ADRB2/GLP2R/GPER1/LGR5/NPR3/PTGER3/PTGER4/PTH1R/VIPR2	18
BP	GO:0019233	sensory perception of pain	11/438	99/18800	1.94E-05	0.000338829	0.000239393	CXCL12/PENK/FABP5/F2R/MAPK3/IL1A/CCL2/TAFA4/GIP/TAC1/VIP	11
BP	GO:0007586	digestion	13/438	137/18800	1.94E-05	0.000338829	0.000239393	RBP4/FABP2/CHIT1/PGC/MUC4/LEP/FGF10/CCK/GHRL/GKN1/SST/NPR3/PTGER3	13
BP	GO:0032094	response to food	7/438	37/18800	2.00E-05	0.000344866	0.000243658	LEP/MPO/GAST/GHRL/NPY/GHR/PRKCG	7
BP	GO:2000403	positive regulation of lymphocyte migration	7/438	37/18800	2.00E-05	0.000344866	0.000243658	CXCL10/CXCL12/S100A7/CCL20/CCL21/CCL7/XCL2	7
BP	GO:0051897	positive regulation of protein kinase B signaling	12/438	119/18800	2.20E-05	0.0003764	0.000265938	NOX4/GDF15/LEP/FGF2/TNFSF11/CCL19/CCL21/IGF2/NTS/OSM/ANGPT1/MET	12
BP	GO:0051928	positive regulation of calcium ion transport	12/438	119/18800	2.20E-05	0.0003764	0.000265938	HSPA2/CXCL10/CXCL9/CXCL11/CXCL12/F2R/PDGFRB/CCL2/CD19/GCG/ADCYAP1R1/GPER1	12
BP	GO:0090100	positive regulation of transmembrane receptor protein serine/threonine kinase signaling pathway	12/438	120/18800	2.39E-05	0.000404449	0.000285756	GDF15/BMP3/BMP5/BMP6/BMP8A/GDF10/GDF7/INHA/INHBA/INHBB/LEFTY1/TGFBR3	12
BP	GO:1901623	regulation of lymphocyte chemotaxis	6/438	26/18800	2.39E-05	0.000404449	0.000285756	CXCL10/S100A7/CCL2/CCL21/CCL7/XCL2	6
BP	GO:0048246	macrophage chemotaxis	7/438	38/18800	2.40E-05	0.000404449	0.000285756	AZU1/MAPK3/CCL2/TAFA4/CXCL17/EDN2/SAA1	7
BP	GO:0072678	T cell migration	9/438	67/18800	2.41E-05	0.000404449	0.000285756	CXCL10/CXCL11/CXCL12/S100A7/CCL20/CCL26/CCL2/CCL21/XCL2	9
BP	GO:0002686	negative regulation of leukocyte migration	8/438	52/18800	2.49E-05	0.000417313	0.000294845	CXCL12/CCL28/CCL2/CCL21/CCL25/SLIT2/BMP5/PTGER4	8
BP	GO:0035296	regulation of tube diameter	13/438	141/18800	2.64E-05	0.000438289	0.000309664	F2R/LEP/CRP/EDN2/EDN3/AGT/UTS2/ADRB2/AGTR1/AVPR1A/GPER1/NPR1/NPR3	13
BP	GO:0097746	blood vessel diameter maintenance	13/438	141/18800	2.64E-05	0.000438289	0.000309664	F2R/LEP/CRP/EDN2/EDN3/AGT/UTS2/ADRB2/AGTR1/AVPR1A/GPER1/NPR1/NPR3	13
BP	GO:0035150	regulation of tube size	13/438	142/18800	2.85E-05	0.000470349	0.000332316	F2R/LEP/CRP/EDN2/EDN3/AGT/UTS2/ADRB2/AGTR1/AVPR1A/GPER1/NPR1/NPR3	13
BP	GO:0071624	positive regulation of granulocyte chemotaxis	6/438	27/18800	3.02E-05	0.000496116	0.000350521	CXCL8/S100A7/S100A14/LBP/CCL19/CCL21	6
BP	GO:0070663	regulation of leukocyte proliferation	18/438	254/18800	3.06E-05	0.000498422	0.00035215	IL6/TFRC/IDO1/LEP/MAPK3/IL1A/ARG2/TNFSF4/CCL19/CRP/FGF10/CD70/CSF2/IGF2/TNFSF9/IL20RB/TNFRSF13B/FCGR3A	18
BP	GO:0007200	phospholipase C-activating G protein-coupled receptor signaling pathway	11/438	104/18800	3.09E-05	0.000498422	0.00035215	F2R/GPR17/CXCR2/AGT/CHGA/GRP/VIP/AGTR1/NPR3/PTGER3/PTH1R	11
BP	GO:0014812	muscle cell migration	11/438	104/18800	3.09E-05	0.000498422	0.00035215	PLAU/ADIPOQ/PDGFRB/VTN/TAFA5/SEMA6D/SLIT2/PLXNA1/AGT/PDGFD/NR4A3	11
BP	GO:0019218	regulation of steroid metabolic process	11/438	104/18800	3.09E-05	0.000498422	0.00035215	IFNG/LEP/IL1A/AGT/BMP5/BMP6/FGF19/AGTR1/FGFR4/NR1H4/RORA	11
BP	GO:0032722	positive regulation of chemokine production	9/438	70/18800	3.44E-05	0.000551222	0.000389455	IFNG/AZU1/IL6/LBP/TLR3/ADIPOQ/TNFSF4/TSLP/IL6R	9
BP	GO:0042698	ovulation cycle	9/438	70/18800	3.44E-05	0.000551222	0.000389455	LEP/PTX3/SLIT2/AMH/GDF10/INHBA/PTN/BMPR1B/PGR	9
BP	GO:0010818	T cell chemotaxis	6/438	28/18800	3.77E-05	0.000598095	0.000422572	CXCL10/CXCL11/S100A7/CCL26/CCL21/XCL2	6
BP	GO:0090025	regulation of monocyte chemotaxis	6/438	28/18800	3.77E-05	0.000598095	0.000422572	CXCL10/CXCL12/S100A7/S100A14/CXCL17/SLIT2	6
BP	GO:0061448	connective tissue development	18/438	260/18800	4.16E-05	0.000657172	0.000464312	LEP/MAPK3/FGF2/PDGFRB/BMP1/BMP3/BMP5/BMP6/BMP8A/GDF7/GHRL/NPPC/PDGFD/BMPR1B/GHR/IL6R/NR1H4/PTH1R	18
BP	GO:1904064	positive regulation of cation transmembrane transport	13/438	148/18800	4.41E-05	0.000693552	0.000490016	HSPA2/IFNG/CXCL10/CXCL9/CXCL11/F2R/KCNH2/CCL2/CD19/EDN3/AGT/ADRB2/GPER1	13
BP	GO:0032735	positive regulation of interleukin-12 production	7/438	42/18800	4.73E-05	0.00074214	0.000524344	IFNG/TLR3/IDO1/LEP/TNFSF4/CCL19/IL16	7
BP	GO:0046545	development of primary female sexual characteristics	11/438	109/18800	4.78E-05	0.000746981	0.000527764	LEP/PTX3/SLIT2/AMH/INHA/INHBA/INHBB/VGF/ADCYAP1R1/BMPR1B/PGR	11
BP	GO:0007249	I-kappaB kinase/NF-kappaB signaling	19/438	288/18800	4.94E-05	0.00076761	0.00054234	S100A12/S100B/LTF/TLR3/TFRC/ADIPOQ/STAT1/NLRX1/F2R/TNFRSF10B/TNFSF11/IL1A/CCL19/CCL21/PRKCB/SECTM1/ANGPT1/NR1H4/RORA	19
BP	GO:0070091	glucagon secretion	4/438	10/18800	5.46E-05	0.000841865	0.000594803	IL6/LEP/FAM3D/GIP	4
BP	GO:0070092	regulation of glucagon secretion	4/438	10/18800	5.46E-05	0.000841865	0.000594803	IL6/LEP/FAM3D/GIP	4
BP	GO:0042554	superoxide anion generation	7/438	43/18800	5.54E-05	0.000851038	0.000601284	NOX4/DUOX1/NOX1/MAPT/TAFA4/CRP/AGT	7
BP	GO:0010744	positive regulation of macrophage derived foam cell differentiation	5/438	19/18800	5.96E-05	0.000910808	0.000643513	PLA2G2A/MSR1/AGT/CSF2/AGTR1	5
BP	GO:0002793	positive regulation of peptide secretion	10/438	93/18800	6.12E-05	0.00093243	0.00065879	S100A8/RBP4/TNFSF11/GCG/GHRL/GIP/GRP/GPER1/NR0B2/NR1H4	10
BP	GO:0031348	negative regulation of defense response	18/438	268/18800	6.16E-05	0.00093493	0.000660556	MICB/MMP12/ADIPOQ/SOCS3/NLRX1/TKFC/SPINK5/PROC/ARG2/CXCL17/SAA1/GHRL/NPY/GPER1/IL20RB/NR1H4/PTGER4/RORA	18
BP	GO:1903037	regulation of leukocyte cell-cell adhesion	21/438	344/18800	6.21E-05	0.000938317	0.000662949	IFNG/CXCL12/IL6/CTSG/TFRC/IDO1/LEP/TNFSF11/CCL28/IL1A/ARG2/TNFSF4/CCL19/CCL2/CCL21/CCL25/CD70/IGF2/TNFSF9/IL20RB/NR4A3	21
BP	GO:0097191	extrinsic apoptotic signaling pathway	16/438	221/18800	6.49E-05	0.00097588	0.000689489	IFNG/TLR3/TNFRSF10B/IL1A/FGF10/AGT/BMP5/CD70/CSF2/INHBA/SCG2/TNFSF12/AR/BMPR1B/GPER1/IL6R	16
BP	GO:0071375	cellular response to peptide hormone stimulus	19/438	294/18800	6.51E-05	0.00097588	0.000689489	GDF15/ADIPOQ/STAT1/SOCS3/LEP/PRKCB/AGT/GHRL/IGF2/INHBB/KL/AGTR1/GHR/GLP2R/GPER1/NR1H4/NR4A1/NR4A2/NR4A3	19
BP	GO:0044344	cellular response to fibroblast growth factor stimulus	11/438	113/18800	6.67E-05	0.000995838	0.00070359	CXCL8/FGF2/CCL2/FGF10/APLN/FGF19/FGF20/FGF3/KL/FGFR4/NR4A1	11
BP	GO:2000406	positive regulation of T cell migration	6/438	31/18800	6.94E-05	0.001031794	0.000728994	CXCL10/CXCL12/S100A7/CCL20/CCL21/XCL2	6
BP	GO:0007189	adenylate cyclase-activating G protein-coupled receptor signaling pathway	13/438	155/18800	7.11E-05	0.001053436	0.000744284	CXCL10/CXCL9/CXCL11/CHGA/GCG/GIP/VIP/ADRB2/GPER1/LGR5/PTGER3/PTGER4/PTH1R	13
BP	GO:0032620	interleukin-17 production	7/438	45/18800	7.50E-05	0.001101707	0.000778389	IFNG/IL6/ARG2/TNFSF4/IL36RN/OSM/NR1H4	7
BP	GO:0032660	regulation of interleukin-17 production	7/438	45/18800	7.50E-05	0.001101707	0.000778389	IFNG/IL6/ARG2/TNFSF4/IL36RN/OSM/NR1H4	7
BP	GO:0009612	response to mechanical stimulus	15/438	201/18800	7.77E-05	0.001135645	0.000802367	CXCL10/CXCL12/TLR3/STAT1/JUN/MAPK3/MPO/TNFRSF10B/JUND/FOS/AGT/BMP6/PTN/PTGER4/TNFRSF8	15
BP	GO:0090026	positive regulation of monocyte chemotaxis	5/438	20/18800	7.79E-05	0.001135645	0.000802367	CXCL10/CXCL12/S100A7/S100A14/CXCL17	5
BP	GO:0010959	regulation of metal ion transport	23/438	403/18800	7.87E-05	0.00114227	0.000807048	HSPA2/IFNG/CXCL10/CXCL9/CXCL11/CXCL12/BPIFA1/SEMG1/F2R/AHNAK/KCNH2/PDGFRB/CCL2/CD19/EDN3/AGT/GCG/IL16/STC2/VIP/ADCYAP1R1/ADRB2/GPER1	23
BP	GO:0019722	calcium-mediated signaling	15/438	202/18800	8.21E-05	0.001188354	0.000839608	CXCL8/CCR10/AZU1/CCL20/MAPT/TNFSF11/CCR8/ACKR4/CHP2/EDN2/ACKR3/PTGDR2/CXCR2/AGTR1/AVPR1A	15
BP	GO:0032276	regulation of gonadotropin secretion	4/438	11/18800	8.42E-05	0.001207361	0.000853037	LEP/INHA/INHBA/INHBB	4
BP	GO:0051673	membrane disruption in another organism	4/438	11/18800	8.42E-05	0.001207361	0.000853037	DEFA6/DEFA5/LTF/RNASE7	4
BP	GO:0043406	positive regulation of MAP kinase activity	11/438	116/18800	8.47E-05	0.001207361	0.000853037	S100A12/NOX4/FGF2/TNFSF11/PDGFRB/CCL19/EDN3/DKK1/EPGN/PDGFD/GHR	11
BP	GO:1904892	regulation of receptor signaling pathway via STAT	11/438	116/18800	8.47E-05	0.001207361	0.000853037	IFNG/IL6/SOCS3/F2R/LEP/AGT/IL24/LIF/TSLP/GHR/IL6R	11
BP	GO:0032943	mononuclear cell proliferation	19/438	300/18800	8.52E-05	0.001208553	0.000853879	IL6/TFRC/IDO1/LEP/SLC11A1/IL1A/ARG2/TNFSF4/CCL19/CRP/CD79A/CD19/FGF10/CD70/IGF2/TNFSF9/IL20RB/TNFRSF13B/FCGR3A	19
BP	GO:0070665	positive regulation of leukocyte proliferation	13/438	158/18800	8.66E-05	0.001223993	0.000864788	IL6/TFRC/LEP/MAPK3/IL1A/TNFSF4/CCL19/FGF10/CD70/CSF2/IGF2/TNFSF9/FCGR3A	13
BP	GO:0051924	regulation of calcium ion transport	17/438	251/18800	8.85E-05	0.001247236	0.00088121	HSPA2/CXCL10/CXCL9/CXCL11/CXCL12/SEMG1/F2R/AHNAK/PDGFRB/CCL2/CD19/AGT/GCG/IL16/STC2/ADCYAP1R1/GPER1	17
BP	GO:0014068	positive regulation of phosphatidylinositol 3-kinase signaling	9/438	79/18800	9.06E-05	0.001271214	0.000898151	F2R/LEP/FGF2/PDGFRB/AGT/OSM/PDGFD/ANGPT1/GPER1	9
BP	GO:0002673	regulation of acute inflammatory response	7/438	47/18800	9.98E-05	0.001395732	0.000986126	IL6/TNFSF11/NPY/OSM/IL20RB/OSMR/PTGER3	7
BP	GO:0098801	regulation of renal system process	6/438	33/18800	0.000100352	0.001397845	0.00098762	ADIPOQ/F2R/AGT/AGTR1/AVPR1A/NPR1	6
BP	GO:0045453	bone resorption	8/438	63/18800	0.000102685	0.001419785	0.001003121	IL6/NOX4/TFRC/TNFSF11/SPP1/TNFRSF11B/ADRB2/PTH1R	8
BP	GO:2000401	regulation of lymphocyte migration	8/438	63/18800	0.000102685	0.001419785	0.001003121	CXCL10/CXCL12/S100A7/CCL20/CCL2/CCL21/CCL7/XCL2	8
BP	GO:0015908	fatty acid transport	10/438	99/18800	0.000104288	0.001436642	0.001015031	FABP6/FABP5/FABP2/FABP4/CRABP2/RBP7/RBP2/PLA2G2A/TNFSF11/IL1A	10
BP	GO:0051235	maintenance of location	20/438	331/18800	0.00010634	0.001459545	0.001031212	PDIA2/CXCL10/CXCL9/CXCL11/S100A9/S100A8/TMSB15A/S100A7/IL6/F2R/LEP/FGF2/MSR1/ALB/CCL19/CCL21/CRP/CD19/ANGPTL3/GPER1	20
BP	GO:0071774	response to fibroblast growth factor	11/438	119/18800	0.000106796	0.00146045	0.001031852	CXCL8/FGF2/CCL2/FGF10/APLN/FGF19/FGF20/FGF3/KL/FGFR4/NR4A1	11
BP	GO:0034767	positive regulation of ion transmembrane transport	13/438	163/18800	0.000118759	0.00161815	0.001143272	HSPA2/IFNG/CXCL10/CXCL9/CXCL11/F2R/KCNH2/CCL2/CD19/EDN3/AGT/ADRB2/GPER1	13
BP	GO:0032944	regulation of mononuclear cell proliferation	16/438	233/18800	0.000120891	0.001641221	0.001159572	IL6/TFRC/IDO1/LEP/IL1A/ARG2/TNFSF4/CCL19/CRP/FGF10/CD70/IGF2/TNFSF9/IL20RB/TNFRSF13B/FCGR3A	16
BP	GO:0002573	myeloid leukocyte differentiation	15/438	210/18800	0.000126858	0.001709805	0.001208029	IFNG/MMP9/LTF/PRTN3/TLR3/TFRC/ADIPOQ/JUN/TNFSF11/CCL19/FOS/CSF2/INHA/INHBA/LIF	15
BP	GO:0007620	copulation	5/438	22/18800	0.000127311	0.001709805	0.001208029	SEMG1/TAC1/VGF/VIP/AVPR1A	5
BP	GO:0035929	steroid hormone secretion	5/438	22/18800	0.000127311	0.001709805	0.001208029	AGT/BMP6/GHRL/INHBA/AGTR1	5
BP	GO:0022602	ovulation cycle process	7/438	49/18800	0.000130999	0.001734464	0.001225451	LEP/PTX3/SLIT2/AMH/INHBA/BMPR1B/PGR	7
BP	GO:0030225	macrophage differentiation	7/438	49/18800	0.000130999	0.001734464	0.001225451	IFNG/MMP9/ADIPOQ/CSF2/INHA/INHBA/LIF	7
BP	GO:0046850	regulation of bone remodeling	7/438	49/18800	0.000130999	0.001734464	0.001225451	IL6/TFRC/LEP/TNFSF11/SPP1/TNFRSF11B/LEPR	7
BP	GO:1904894	positive regulation of receptor signaling pathway via STAT	7/438	49/18800	0.000130999	0.001734464	0.001225451	IL6/F2R/LEP/AGT/TSLP/GHR/IL6R	7
BP	GO:0045785	positive regulation of cell adhesion	24/438	446/18800	0.000136548	0.001796904	0.001269567	IFNG/CXCL12/AZU1/IL6/CTSG/TFRC/LEP/TNFSF11/CCL28/IL1A/TNFSF4/CCL19/CCL2/CCL21/CCL25/RAC3/SAA1/CD70/IGF2/LIF/NPY/TNFSF9/ANGPT1/NR4A3	24
BP	GO:0043123	positive regulation of I-kappaB kinase/NF-kappaB signaling	14/438	188/18800	0.000136674	0.001796904	0.001269567	S100A12/S100B/LTF/TLR3/TFRC/ADIPOQ/F2R/TNFRSF10B/TNFSF11/IL1A/CCL19/CCL21/PRKCB/SECTM1	14
BP	GO:0002294	CD4-positive, alpha-beta T cell differentiation involved in immune response	8/438	67/18800	0.000159466	0.00207344	0.001464948	IFNG/IL6/TNFSF4/CCL19/SEMA4A/IL6R/PTGER4/RORA	8
BP	GO:0034695	response to prostaglandin E	5/438	23/18800	0.000159581	0.00207344	0.001464948	TNFSF4/CCL19/CCL21/PTGER4/TGFBR3	5
BP	GO:0046697	decidualization	5/438	23/18800	0.000159581	0.00207344	0.001464948	GHRL/LIF/PTN/SPP1/STC2	5
BP	GO:0007178	transmembrane receptor protein serine/threonine kinase signaling pathway	21/438	368/18800	0.000159921	0.00207344	0.001464948	GDF15/JUN/MAPK3/FOS/FGF10/AMH/BMP3/BMP5/BMP6/BMP8A/DKK1/GDF10/GDF7/GREM2/INHA/INHBA/INHBB/LEFTY1/LTBP4/BMPR1B/TGFBR3	21
BP	GO:0062013	positive regulation of small molecule metabolic process	12/438	146/18800	0.000162361	0.002097817	0.001482171	IFNG/ADIPOQ/BMP6/GCG/GUCA2A/IGF2/ADCYAP1R1/AVPR1A/GPER1/NR1H4/NR4A3/PTH1R	12
BP	GO:0062012	regulation of small molecule metabolic process	20/438	342/18800	0.000164923	0.002123599	0.001500387	IFNG/FABP5/ADIPOQ/LEP/BMP5/BMP6/FGF19/GCG/GIP/GUCA2A/IGF2/ADCYAP1R1/AVPR1A/FGFR4/GPER1/LEPR/NR1H4/NR4A3/PTH1R/RORA	20
BP	GO:0008585	female gonad development	10/438	105/18800	0.000170636	0.002182155	0.001541758	LEP/PTX3/SLIT2/AMH/INHA/INHBA/INHBB/VGF/BMPR1B/PGR	10
BP	GO:0046425	regulation of receptor signaling pathway via JAK-STAT	10/438	105/18800	0.000170636	0.002182155	0.001541758	IFNG/IL6/SOCS3/F2R/LEP/AGT/IL24/LIF/GHR/IL6R	10
BP	GO:1904705	regulation of vascular associated smooth muscle cell proliferation	9/438	86/18800	0.000175378	0.002233317	0.001577906	MMP9/ADIPOQ/JUN/FGF2/TAFA5/AGT/APLN/GPER1/NR4A3	9
BP	GO:1904995	negative regulation of leukocyte adhesion to vascular endothelial cell	4/438	13/18800	0.000175828	0.002233317	0.001577906	CXCL12/CCL28/CCL21/CCL25	4
BP	GO:0002287	alpha-beta T cell activation involved in immune response	8/438	68/18800	0.000177104	0.002234371	0.00157865	IFNG/IL6/TNFSF4/CCL19/SEMA4A/IL6R/PTGER4/RORA	8
BP	GO:0002293	alpha-beta T cell differentiation involved in immune response	8/438	68/18800	0.000177104	0.002234371	0.00157865	IFNG/IL6/TNFSF4/CCL19/SEMA4A/IL6R/PTGER4/RORA	8
BP	GO:0022407	regulation of cell-cell adhesion	24/438	456/18800	0.000190404	0.002394101	0.001691505	IFNG/CXCL12/IL6/CTSG/TFRC/IDO1/ADIPOQ/LEP/TNFSF11/CCL28/IL1A/ARG2/TNFSF4/CCL19/CCL2/CCL21/CCL25/BMP6/CD70/IGF2/IL1RN/TNFSF9/IL20RB/NR4A3	24
BP	GO:1990874	vascular associated smooth muscle cell proliferation	9/438	87/18800	0.000191655	0.002401774	0.001696926	MMP9/ADIPOQ/JUN/FGF2/TAFA5/AGT/APLN/GPER1/NR4A3	9
BP	GO:0045730	respiratory burst	6/438	37/18800	0.0001947	0.002431801	0.00171814	LBP/NOX1/MPO/SLC11A1/IGHA1/IGHA2	6
BP	GO:0046651	lymphocyte proliferation	18/438	296/18800	0.000215242	0.002679438	0.001893104	IL6/TFRC/IDO1/LEP/SLC11A1/IL1A/ARG2/TNFSF4/CCL19/CD79A/CD19/FGF10/CD70/IGF2/TNFSF9/IL20RB/TNFRSF13B/FCGR3A	18
BP	GO:0010524	positive regulation of calcium ion transport into cytosol	7/438	54/18800	0.000244383	0.003032128	0.00214229	CXCL10/CXCL9/CXCL11/F2R/CD19/ADCYAP1R1/GPER1	7
BP	GO:0060191	regulation of lipase activity	9/438	90/18800	0.000248201	0.003069331	0.002168575	FGF2/PDGFRB/APOH/AGT/ADCYAP1R1/AGTR1/ANGPTL3/ANGPTL4/AVPR1A	9
BP	GO:0001909	leukocyte mediated cytotoxicity	11/438	131/18800	0.000250561	0.003088331	0.002181999	ULBP3/ULBP2/ULBP1/RAET1E/RAET1G/CXCL6/AZU1/CTSG/LEP/FCGR3A/NCR3	11
BP	GO:0002691	regulation of cellular extravasation	6/438	39/18800	0.000262715	0.003206915	0.002265782	CXCL12/CCL28/CCL21/CCL25/PDGFD/PTGER4	6
BP	GO:0090278	negative regulation of peptide hormone secretion	6/438	39/18800	0.000262715	0.003206915	0.002265782	LEP/BMP8A/CHGA/FAM3D/GHRL/INHBB	6
BP	GO:0006801	superoxide metabolic process	8/438	72/18800	0.000264461	0.003206915	0.002265782	NOX4/DUOX1/NOX1/MAPT/MPO/TAFA4/CRP/AGT	8
BP	GO:0042267	natural killer cell mediated cytotoxicity	8/438	72/18800	0.000264461	0.003206915	0.002265782	ULBP3/ULBP2/ULBP1/RAET1E/RAET1G/LEP/FCGR3A/NCR3	8
BP	GO:0050810	regulation of steroid biosynthetic process	8/438	72/18800	0.000264461	0.003206915	0.002265782	IFNG/LEP/IL1A/BMP5/BMP6/FGF19/FGFR4/NR1H4	8
BP	GO:0051092	positive regulation of NF-kappaB transcription factor activity	12/438	154/18800	0.00026721	0.00322979	0.002281944	S100A9/S100A8/S100A12/LTF/TLR3/TFRC/TNFSF11/PRKCB/AGT/AMH/NTS/AR	12
BP	GO:0001659	temperature homeostasis	13/438	177/18800	0.000269089	0.003241058	0.002289905	FABP5/FABP4/ADIPOQ/LEP/TNFSF11/IL1A/EDN2/GHRL/ADRB2/ESRRG/LEPR/NPR3/PTGER3	13
BP	GO:0090277	positive regulation of peptide hormone secretion	9/438	91/18800	0.000269872	0.003241058	0.002289905	RBP4/TNFSF11/GCG/GHRL/GIP/GRP/GPER1/NR0B2/NR1H4	9
BP	GO:1905517	macrophage migration	7/438	55/18800	0.000274484	0.003285915	0.002321598	AZU1/MAPK3/CCL2/TAFA4/CXCL17/EDN2/SAA1	7
BP	GO:0048638	regulation of developmental growth	19/438	329/18800	0.000279642	0.003337003	0.002357693	CXCL12/RBP4/CRABP2/GDF15/MAPT/LEP/FGF2/SEMA4A/SEMA6D/FGF20/GHRL/IGF2/NPPC/SPP1/STC2/ADRB2/AR/GHR/TGFBR3	19
BP	GO:1905952	regulation of lipid localization	12/438	155/18800	0.000283664	0.003374252	0.002384011	IL6/ADIPOQ/LEP/MSR1/TNFSF11/IL1A/CRP/AGT/BMP6/GHRL/SPP1/AGTR1	12
BP	GO:0002792	negative regulation of peptide secretion	6/438	40/18800	0.000303067	0.003562687	0.002517146	LEP/BMP8A/CHGA/FAM3D/GHRL/INHBB	6
BP	GO:0051281	positive regulation of release of sequestered calcium ion into cytosol	6/438	40/18800	0.000303067	0.003562687	0.002517146	CXCL10/CXCL9/CXCL11/F2R/CD19/GPER1	6
BP	GO:1903524	positive regulation of blood circulation	6/438	40/18800	0.000303067	0.003562687	0.002517146	EDN2/EDN3/APLN/CHGA/GHRL/AVPR1A	6
BP	GO:0000302	response to reactive oxygen species	14/438	203/18800	0.000303309	0.003562687	0.002517146	S100A7/IL6/MMP9/STAT1/MAPT/JUN/MAPK3/MPO/IL1A/PDGFRB/FOS/PDGFD/MET/NR4A3	14
BP	GO:2000846	regulation of corticosteroid hormone secretion	4/438	15/18800	0.000323473	0.003787665	0.0026761	AGT/BMP6/GHRL/AGTR1	4
BP	GO:0003014	renal system process	10/438	114/18800	0.000334456	0.003893664	0.002750991	ADIPOQ/F2R/IGHA1/IGHA2/IGKV3-20/AGT/AGTR1/AVPR1A/NPR1/NPR3	10
BP	GO:1901653	cellular response to peptide	20/438	361/18800	0.000334604	0.003893664	0.002750991	GDF15/ADIPOQ/STAT1/SOCS3/LEP/PRKCB/AGT/GHRL/IGF2/INHBB/KL/ADRB2/AGTR1/GHR/GLP2R/GPER1/NR1H4/NR4A1/NR4A2/NR4A3	20
BP	GO:0050670	regulation of lymphocyte proliferation	15/438	230/18800	0.000340971	0.00395548	0.002794666	IL6/TFRC/IDO1/LEP/IL1A/ARG2/TNFSF4/CCL19/FGF10/CD70/IGF2/TNFSF9/IL20RB/TNFRSF13B/FCGR3A	15
BP	GO:0001541	ovarian follicle development	7/438	57/18800	0.000343615	0.003973847	0.002807643	PTX3/AMH/INHA/INHBA/INHBB/VGF/BMPR1B	7
BP	GO:0002251	organ or tissue specific immune response	6/438	41/18800	0.000348122	0.004013581	0.002835716	DEFA6/DEFA5/IL6/LTF/RNASE2/IL6R	6
BP	GO:0002228	natural killer cell mediated immunity	8/438	75/18800	0.000350833	0.004032433	0.002849035	ULBP3/ULBP2/ULBP1/RAET1E/RAET1G/LEP/FCGR3A/NCR3	8
BP	GO:0050728	negative regulation of inflammatory response	13/438	182/18800	0.000352602	0.004040364	0.002854639	ADIPOQ/SOCS3/NLRX1/PROC/CXCL17/SAA1/GHRL/NPY/GPER1/IL20RB/NR1H4/PTGER4/RORA	13
BP	GO:0002675	positive regulation of acute inflammatory response	5/438	27/18800	0.000354587	0.004050729	0.002861962	IL6/TNFSF11/OSM/OSMR/PTGER3	5
BP	GO:0045137	development of primary sexual characteristics	15/438	231/18800	0.000357056	0.004066533	0.002873128	TLR3/LEP/IL1A/PTX3/PDGFRB/SLIT2/AMH/INHA/INHBA/INHBB/VGF/ADCYAP1R1/AR/BMPR1B/PGR	15
BP	GO:0001818	negative regulation of cytokine production	20/438	363/18800	0.000359216	0.004078735	0.002881749	IFNG/IL6/LBP/LTF/IDO1/ADIPOQ/NLRX1/SLC11A1/ARG2/TNFSF4/GHRL/IL36RN/IL37/INHA/INHBA/INHBB/ANGPT1/IL20RB/NR1H4/PTGER4	20
BP	GO:0043405	regulation of MAP kinase activity	13/438	183/18800	0.000371715	0.00418263	0.002955154	S100A12/NOX4/ADIPOQ/FGF2/TNFSF11/PDGFRB/CCL19/EDN3/AGT/DKK1/EPGN/PDGFD/GHR	13
BP	GO:0045766	positive regulation of angiogenesis	13/438	183/18800	0.000371715	0.00418263	0.002955154	CXCL8/TLR3/FGF2/IL1A/CCL11/PRKCB/CMA1/VEGFD/GHRL/PGF/TNFSF12/ANGPTL3/ANGPTL4	13
BP	GO:1904018	positive regulation of vasculature development	13/438	183/18800	0.000371715	0.00418263	0.002955154	CXCL8/TLR3/FGF2/IL1A/CCL11/PRKCB/CMA1/VEGFD/GHRL/PGF/TNFSF12/ANGPTL3/ANGPTL4	13
BP	GO:0060135	maternal process involved in female pregnancy	7/438	58/18800	0.000383058	0.004297357	0.003036212	GHRL/LIF/PTN/SPP1/STC2/AR/PGR	7
BP	GO:0002292	T cell differentiation involved in immune response	8/438	76/18800	0.000384263	0.004298015	0.003036677	IFNG/IL6/TNFSF4/CCL19/SEMA4A/IL6R/PTGER4/RORA	8
BP	GO:0014911	positive regulation of smooth muscle cell migration	6/438	42/18800	0.000398253	0.004414953	0.003119298	PDGFRB/VTN/SEMA6D/AGT/PDGFD/NR4A3	6
BP	GO:0030501	positive regulation of bone mineralization	6/438	42/18800	0.000398253	0.004414953	0.003119298	LTF/BMP6/KL/PTN/ADRB2/BMPR1B	6
BP	GO:0032689	negative regulation of interferon-gamma production	6/438	42/18800	0.000398253	0.004414953	0.003119298	TNFSF4/IL36RN/INHA/INHBA/IL20RB/NR1H4	6
BP	GO:0031649	heat generation	4/438	16/18800	0.000423397	0.004625268	0.003267891	TNFSF11/IL1A/ADRB2/PTGER3	4
BP	GO:0032095	regulation of response to food	4/438	16/18800	0.000423397	0.004625268	0.003267891	LEP/GHRL/NPY/PRKCG	4
BP	GO:0032274	gonadotropin secretion	4/438	16/18800	0.000423397	0.004625268	0.003267891	LEP/INHA/INHBA/INHBB	4
BP	GO:0034374	low-density lipoprotein particle remodeling	4/438	16/18800	0.000423397	0.004625268	0.003267891	PLA2G2A/MPO/AGT/AGTR1	4
BP	GO:1903236	regulation of leukocyte tethering or rolling	4/438	16/18800	0.000423397	0.004625268	0.003267891	CXCL12/CCL28/CCL21/CCL25	4
BP	GO:0051302	regulation of cell division	13/438	186/18800	0.000434429	0.00473199	0.003343293	PPBP/FGF2/IL1A/BTC/FGF3/VEGFD/GKN1/IGF2/OSM/PDGFD/PGF/PTN/SSTR5	13
BP	GO:0030278	regulation of ossification	10/438	118/18800	0.000441096	0.004790685	0.003384763	LTF/MAPK3/BMP6/DKK1/GDF10/KL/PTN/ADRB2/BMPR1B/PTGER4	10
BP	GO:0007568	aging	12/438	163/18800	0.00044907	0.0048632	0.003435997	PENK/TFRC/FGF2/MPO/JUND/PDGFRB/FOS/AGT/AMH/KL/NPY/AVPR1A	12
BP	GO:0071526	semaphorin-plexin signaling pathway	6/438	43/18800	0.000453848	0.004900772	0.003462543	SEMA4A/SEMA6D/PLXNA1/PLXNB3/MET/NRP2	6
BP	GO:0051896	regulation of protein kinase B signaling	13/438	187/18800	0.000457234	0.004923153	0.003478356	NOX4/GDF15/LEP/FGF2/TNFSF11/CCL19/CCL21/IGF2/NTS/OSM/ANGPT1/GPER1/MET	13
BP	GO:0050671	positive regulation of lymphocyte proliferation	11/438	141/18800	0.000472136	0.005069035	0.003581426	IL6/TFRC/LEP/IL1A/TNFSF4/CCL19/FGF10/CD70/IGF2/TNFSF9/FCGR3A	11
BP	GO:0030522	intracellular receptor signaling pathway	16/438	264/18800	0.000493742	0.005285861	0.00373462	FABP5/NLRX1/LEP/TKFC/AR/ESRRG/GPER1/NR1H4/NR2F1/NR3C2/NR4A1/NR4A2/NR4A3/PGR/RORA/RXRG	16
BP	GO:0090066	regulation of anatomical structure size	24/438	487/18800	0.000495358	0.005288054	0.003736169	CXCL12/TMSB15A/CRABP2/F2R/MAPT/LEP/CCL26/CCL21/CCL11/CRP/EDN2/EDN3/SEMA4A/SEMA6D/SLIT2/AGT/SPP1/UTS2/ADRB2/AGTR1/AVPR1A/GPER1/NPR1/NPR3	24
BP	GO:0002021	response to dietary excess	5/438	29/18800	0.000502006	0.005328659	0.003764858	GDF15/LEP/BMP8A/VGF/ADRB2	5
BP	GO:0010575	positive regulation of vascular endothelial growth factor production	5/438	29/18800	0.000502006	0.005328659	0.003764858	IL6/NOX1/IL1A/CXCL17/RORA	5
BP	GO:0045840	positive regulation of mitotic nuclear division	6/438	44/18800	0.000515309	0.005439049	0.003842852	IL1A/PDGFRB/EDN3/BTC/EPGN/IGF2	6
BP	GO:2000404	regulation of T cell migration	6/438	44/18800	0.000515309	0.005439049	0.003842852	CXCL10/CXCL12/S100A7/CCL20/CCL21/XCL2	6
BP	GO:0009755	hormone-mediated signaling pathway	13/438	190/18800	0.000531838	0.005583392	0.003944835	GHRL/SST/AR/ESRRG/GHR/GPER1/LGR5/NR3C2/NR4A3/PGR/RXRG/SSTR1/SSTR5	13
BP	GO:0032946	positive regulation of mononuclear cell proliferation	11/438	143/18800	0.000531965	0.005583392	0.003944835	IL6/TFRC/LEP/IL1A/TNFSF4/CCL19/FGF10/CD70/IGF2/TNFSF9/FCGR3A	11
BP	GO:0010819	regulation of T cell chemotaxis	4/438	17/18800	0.000543538	0.005671445	0.004007047	CXCL10/S100A7/CCL21/XCL2	4
BP	GO:0035930	corticosteroid hormone secretion	4/438	17/18800	0.000543538	0.005671445	0.004007047	AGT/BMP6/GHRL/AGTR1	4
BP	GO:0001895	retina homeostasis	8/438	80/18800	0.000544895	0.005671445	0.004007047	LCN1/LTF/CST4/ALB/IGHA1/IGHA2/IGHG3/IGKC	8
BP	GO:0001649	osteoblast differentiation	15/438	241/18800	0.000557198	0.005778723	0.004082842	PENK/IL6/LTF/FGF2/JUND/IFITM1/BMP3/BMP6/GDF10/IGF2/NPPC/SPP1/BMPR1B/IL6R/PTH1R	15
BP	GO:0090092	regulation of transmembrane receptor protein serine/threonine kinase signaling pathway	16/438	267/18800	0.000558286	0.005778723	0.004082842	GDF15/FGF10/BMP3/BMP5/BMP6/BMP8A/DKK1/GDF10/GDF7/GREM2/INHA/INHBA/INHBB/LEFTY1/LTBP4/TGFBR3	16
BP	GO:0006979	response to oxidative stress	22/438	433/18800	0.000561918	0.005784359	0.004086824	MICB/PENK/S100A7/IL6/MMP9/DUOX1/NOX1/ADIPOQ/STAT1/MAPT/JUN/MAPK3/MPO/IL1A/PDGFRB/FOS/ANGPTL7/PDGFD/STC2/MET/NR4A2/NR4A3	22
BP	GO:1903131	mononuclear cell differentiation	22/438	433/18800	0.000561918	0.005784359	0.004086824	IFNG/IL6/PRTN3/LEP/JUN/SPINK5/IL1A/TNFSF4/CCL19/CD79A/CD79B/CD19/SEMA4A/CSF2/IL11/INHA/INHBA/TNFSF9/IL6R/LEPR/PTGER4/RORA	22
BP	GO:0043491	protein kinase B signaling	14/438	216/18800	0.000566429	0.005814819	0.004108345	NOX4/GDF15/LEP/FGF2/TNFSF11/CCL19/CCL2/CCL21/IGF2/NTS/OSM/ANGPT1/GPER1/MET	14
BP	GO:0032757	positive regulation of interleukin-8 production	7/438	62/18800	0.000578522	0.005922735	0.004184591	IL6/LBP/TLR3/ADIPOQ/F2R/LEP/IL17D	7
BP	GO:0046427	positive regulation of receptor signaling pathway via JAK-STAT	6/438	45/18800	0.000583052	0.005936677	0.004194441	IL6/F2R/LEP/AGT/GHR/IL6R	6
BP	GO:1902622	regulation of neutrophil migration	6/438	45/18800	0.000583052	0.005936677	0.004194441	CXCL8/LBP/IL1A/CCL19/CCL21/SLIT2	6
BP	GO:0051702	biological process involved in interaction with symbiont	9/438	101/18800	0.000586353	0.005952312	0.004205488	REG3G/CXCL6/DEFA5/AZU1/LTF/CTSG/JUN/PTX3/CRP	9
BP	GO:0034368	protein-lipid complex remodeling	5/438	30/18800	0.000590992	0.005952312	0.004205488	PLA2G2A/MPO/AGT/AGTR1/NR1H4	5
BP	GO:0034369	plasma lipoprotein particle remodeling	5/438	30/18800	0.000590992	0.005952312	0.004205488	PLA2G2A/MPO/AGT/AGTR1/NR1H4	5
BP	GO:0051873	killing by host of symbiont cells	5/438	30/18800	0.000590992	0.005952312	0.004205488	REG3G/CXCL6/DEFA5/AZU1/CTSG	5
BP	GO:0031016	pancreas development	8/438	81/18800	0.000592531	0.005952312	0.004205488	IL6/FGF10/BMP5/BMP6/GIP/IGF2/IL6R/MET	8
BP	GO:0051051	negative regulation of transport	23/438	464/18800	0.000595857	0.005969724	0.00421779	MMP9/FABP5/PRTN3/ADIPOQ/SEMG1/F2R/LEP/KCNH2/PRKCB/BMP8A/CHGA/FAM3D/GHRL/IL11/INHA/INHBA/INHBB/LIF/OSM/VIP/ANGPT1/IL13RA2/PTGER3	23
BP	GO:0035710	CD4-positive, alpha-beta T cell activation	9/438	102/18800	0.000630126	0.006291028	0.004444801	IFNG/IL6/ARG2/TNFSF4/CCL19/SEMA4A/IL6R/PTGER4/RORA	9
BP	GO:0042593	glucose homeostasis	15/438	244/18800	0.000633344	0.006291028	0.004444801	IL6/RBP4/NOX4/FABP5/ADIPOQ/LEP/CMA1/FAM3B/GCG/GHRL/VGF/FGFR4/GPER1/LEPR/NR1H4	15
BP	GO:0048511	rhythmic process	17/438	297/18800	0.000637907	0.006291028	0.004444801	PTGDS/ADIPOQ/LEP/JUND/PTX3/SLIT2/AMH/CSF2/GDF10/GHRL/INHBA/PTN/BMPR1B/NR0B2/PGR/RORA/PRKCG	17
BP	GO:0032615	interleukin-12 production	7/438	63/18800	0.000638001	0.006291028	0.004444801	IFNG/TLR3/IDO1/LEP/TNFSF4/CCL19/IL16	7
BP	GO:0032655	regulation of interleukin-12 production	7/438	63/18800	0.000638001	0.006291028	0.004444801	IFNG/TLR3/IDO1/LEP/TNFSF4/CCL19/IL16	7
BP	GO:2000242	negative regulation of reproductive process	7/438	63/18800	0.000638001	0.006291028	0.004444801	PAEP/SEMG1/IL1A/PTGDR2/AMH/LIF/NPPC	7
BP	GO:0001655	urogenital system development	19/438	352/18800	0.000641949	0.006295303	0.004447822	MMP9/RBP4/ADIPOQ/STAT1/FGF2/PDGFRB/ARG2/FGF10/SLIT2/AGT/AMH/BMP6/LIF/PDGFD/AGTR1/ANGPT1/AR/IL6R/LGR5	19
BP	GO:0042310	vasoconstriction	8/438	82/18800	0.000643475	0.006295303	0.004447822	F2R/LEP/CRP/EDN2/EDN3/AGT/AGTR1/AVPR1A	8
BP	GO:0043367	CD4-positive, alpha-beta T cell differentiation	8/438	82/18800	0.000643475	0.006295303	0.004447822	IFNG/IL6/TNFSF4/CCL19/SEMA4A/IL6R/PTGER4/RORA	8
BP	GO:0051651	maintenance of location in cell	14/438	219/18800	0.000649127	0.006334063	0.004475206	PDIA2/CXCL10/CXCL9/CXCL11/S100A9/S100A8/TMSB15A/F2R/FGF2/ALB/CCL19/CCL21/CD19/GPER1	14
BP	GO:0033500	carbohydrate homeostasis	15/438	245/18800	0.000660619	0.006429455	0.004542604	IL6/RBP4/NOX4/FABP5/ADIPOQ/LEP/CMA1/FAM3B/GCG/GHRL/VGF/FGFR4/GPER1/LEPR/NR1H4	15
BP	GO:0002697	regulation of immune effector process	19/438	353/18800	0.00066423	0.006447852	0.004555602	IFNG/RAET1E/RAET1G/CXCL6/IL6/LBP/RBP4/TLR3/TFRC/PGC/LEP/SPINK5/TNFSF4/CCL19/ANGPT1/IL13RA2/IL20RB/NR4A3/NCR3	19
BP	GO:0032760	positive regulation of tumor necrosis factor production	9/438	103/18800	0.000676534	0.006533439	0.004616072	IFNG/AZU1/IL6/LBP/TLR3/LEP/IL1A/CCL19/TNFRSF8	9
BP	GO:0042102	positive regulation of T cell proliferation	9/438	103/18800	0.000676534	0.006533439	0.004616072	IL6/TFRC/LEP/IL1A/TNFSF4/CCL19/CD70/IGF2/TNFSF9	9
BP	GO:0051216	cartilage development	13/438	195/18800	0.00067903	0.006540685	0.004621191	LEP/MAPK3/FGF2/BMP1/BMP3/BMP5/BMP6/BMP8A/GHRL/NPPC/BMPR1B/GHR/PTH1R	13
BP	GO:0044320	cellular response to leptin stimulus	4/438	18/18800	0.000686053	0.006574531	0.004645104	LEP/INHBB/LEPR/NR4A3	4
BP	GO:2000831	regulation of steroid hormone secretion	4/438	18/18800	0.000686053	0.006574531	0.004645104	AGT/BMP6/GHRL/AGTR1	4
BP	GO:0034694	response to prostaglandin	5/438	31/18800	0.0006913	0.00660791	0.004668688	TNFSF4/CCL19/CCL21/PTGER4/TGFBR3	5
BP	GO:0019229	regulation of vasoconstriction	7/438	64/18800	0.00070223	0.006678311	0.004718428	F2R/LEP/EDN2/EDN3/AGT/AGTR1/AVPR1A	7
BP	GO:0040014	regulation of multicellular organism growth	7/438	64/18800	0.00070223	0.006678311	0.004718428	GDF15/GHRL/IGF2/NPPC/STC2/ADRB2/GHR	7
BP	GO:0002444	myeloid leukocyte mediated immunity	9/438	104/18800	0.000725697	0.006884013	0.004863763	CXCL6/PTGDS/AZU1/IL6/CTSG/CHGA/IL13RA2/NR4A3/FCGR3A	9
BP	GO:0001774	microglial cell activation	6/438	47/18800	0.00073912	0.006993644	0.00494122	IFNG/AZU1/IL6/TLR3/MAPT/JUN	6
BP	GO:0015850	organic hydroxy compound transport	15/438	248/18800	0.000748524	0.007064783	0.004991482	CXCL12/RBP4/LEP/MSR1/AQP9/AGT/BMP6/CHGA/FGF19/FGF20/GHRL/SPP1/VIP/AGTR1/NR0B2	15
BP	GO:0014823	response to activity	7/438	65/18800	0.000771472	0.007244876	0.005118723	IL6/ADIPOQ/LEP/AGT/BMP6/GCG/KL	7
BP	GO:0042093	T-helper cell differentiation	7/438	65/18800	0.000771472	0.007244876	0.005118723	IL6/TNFSF4/CCL19/SEMA4A/IL6R/PTGER4/RORA	7
BP	GO:0048545	response to steroid hormone	18/438	330/18800	0.000783654	0.007340878	0.005186551	IL6/ADIPOQ/FOS/SLIT2/BMP6/IL1RN/SPP1/SST/AR/AVPR1A/ESRRG/GHR/GPER1/NR3C2/NR4A3/PGR/RXRG/SSTR5	18
BP	GO:0010631	epithelial cell migration	19/438	358/18800	0.000785923	0.007343778	0.0051886	IFNG/S100P/S100A2/MMP9/JUN/FGF2/APOH/EDN2/FGF10/SEMA4A/SLIT2/AGT/PTN/SCG2/TNFSF12/ANGPT1/MET/NR4A1/NRP2	19
BP	GO:0042129	regulation of T cell proliferation	12/438	174/18800	0.000803596	0.007455149	0.005267287	IL6/TFRC/IDO1/LEP/IL1A/ARG2/TNFSF4/CCL19/CD70/IGF2/TNFSF9/IL20RB	12
BP	GO:0034367	protein-containing complex remodeling	5/438	32/18800	0.000803811	0.007455149	0.005267287	PLA2G2A/MPO/AGT/AGTR1/NR1H4	5
BP	GO:1902624	positive regulation of neutrophil migration	5/438	32/18800	0.000803811	0.007455149	0.005267287	CXCL8/LBP/IL1A/CCL19/CCL21	5
BP	GO:0008543	fibroblast growth factor receptor signaling pathway	8/438	85/18800	0.000817851	0.007548004	0.005332892	FGF2/FGF10/APLN/FGF19/FGF20/FGF3/KL/FGFR4	8
BP	GO:0098586	cellular response to virus	8/438	85/18800	0.000817851	0.007548004	0.005332892	CXCL10/PENK/MMP12/IL6/TLR3/NLRX1/TKFC/CCL19	8
BP	GO:0035265	organ growth	12/438	175/18800	0.000845031	0.007750527	0.005475981	RBP4/LEP/FGF2/PDGFRB/FGF10/AGT/FGF20/IGF2/NPPC/AR/LEPR/TGFBR3	12
BP	GO:0046890	regulation of lipid biosynthetic process	12/438	175/18800	0.000845031	0.007750527	0.005475981	IFNG/FABP5/LEP/IL1A/BMP5/BMP6/FGF19/GIP/AVPR1A/FGFR4/GPER1/NR1H4	12
BP	GO:0010517	regulation of phospholipase activity	7/438	66/18800	0.000846001	0.007750527	0.005475981	FGF2/PDGFRB/AGT/ADCYAP1R1/AGTR1/ANGPTL3/AVPR1A	7
BP	GO:0002523	leukocyte migration involved in inflammatory response	4/438	19/18800	0.00085312	0.007796683	0.005508592	S100A9/S100A8/LBP/PTN	4
BP	GO:0090132	epithelium migration	19/438	361/18800	0.000867777	0.007911337	0.005589598	IFNG/S100P/S100A2/MMP9/JUN/FGF2/APOH/EDN2/FGF10/SEMA4A/SLIT2/AGT/PTN/SCG2/TNFSF12/ANGPT1/MET/NR4A1/NRP2	19
BP	GO:0008406	gonad development	14/438	226/18800	0.000882685	0.008017569	0.005664654	TLR3/LEP/IL1A/PTX3/PDGFRB/SLIT2/AMH/INHA/INHBA/INHBB/VGF/AR/BMPR1B/PGR	14
BP	GO:0034103	regulation of tissue remodeling	8/438	86/18800	0.000883746	0.008017569	0.005664654	IL6/TFRC/LEP/TNFSF11/AGT/SPP1/TNFRSF11B/LEPR	8
BP	GO:0032612	interleukin-1 production	10/438	129/18800	0.000887988	0.008017569	0.005664654	IFNG/AZU1/IL6/F2R/ARG2/CCL19/SAA1/GHRL/IL16/NR1H4	10
BP	GO:0032652	regulation of interleukin-1 production	10/438	129/18800	0.000887988	0.008017569	0.005664654	IFNG/AZU1/IL6/F2R/ARG2/CCL19/SAA1/GHRL/IL16/NR1H4	10
BP	GO:1903557	positive regulation of tumor necrosis factor superfamily cytokine production	9/438	107/18800	0.000890932	0.008024816	0.005669775	IFNG/AZU1/IL6/LBP/TLR3/LEP/IL1A/CCL19/TNFRSF8	9
BP	GO:0032024	positive regulation of insulin secretion	7/438	67/18800	0.000926097	0.008213607	0.005803161	RBP4/GCG/GHRL/GIP/GPER1/NR0B2/NR1H4	7
BP	GO:0001893	maternal placenta development	5/438	33/18800	0.000929429	0.008213607	0.005803161	GHRL/LIF/PTN/SPP1/STC2	5
BP	GO:0043552	positive regulation of phosphatidylinositol 3-kinase activity	5/438	33/18800	0.000929429	0.008213607	0.005803161	FGF2/PDGFRB/CCL19/CCL21/CD19	5
BP	GO:0045940	positive regulation of steroid metabolic process	5/438	33/18800	0.000929429	0.008213607	0.005803161	IFNG/IL1A/AGT/BMP6/AGTR1	5
BP	GO:0050901	leukocyte tethering or rolling	5/438	33/18800	0.000929429	0.008213607	0.005803161	CXCL12/LEP/CCL28/CCL21/CCL25	5
BP	GO:0051930	regulation of sensory perception of pain	5/438	33/18800	0.000929429	0.008213607	0.005803161	FABP5/F2R/IL1A/TAFA4/VIP	5
BP	GO:0051931	regulation of sensory perception	5/438	33/18800	0.000929429	0.008213607	0.005803161	FABP5/F2R/IL1A/TAFA4/VIP	5
BP	GO:0090022	regulation of neutrophil chemotaxis	5/438	33/18800	0.000929429	0.008213607	0.005803161	CXCL8/LBP/CCL19/CCL21/SLIT2	5
BP	GO:2001236	regulation of extrinsic apoptotic signaling pathway	11/438	153/18800	0.000934407	0.008238168	0.005820514	IL1A/FGF10/AGT/BMP5/CSF2/INHBA/SCG2/TNFSF12/AR/BMPR1B/GPER1	11
BP	GO:0001667	ameboidal-type cell migration	23/438	480/18800	0.000941455	0.008280826	0.005850653	IFNG/S100P/S100A2/MMP9/JUN/FGF2/APOH/EDN2/EDN3/FGF10/SEMA4A/SEMA6D/SLIT2/AGT/FGF19/NRTN/PTN/SCG2/TNFSF12/ANGPT1/MET/NR4A1/NRP2	23
BP	GO:0007218	neuropeptide signaling pathway	9/438	108/18800	0.000952352	0.00835706	0.005904515	PENK/PTGDR2/GRP/NPY/NTS/PNOC/TAC1/SSTR1/SSTR5	9
BP	GO:0060193	positive regulation of lipase activity	7/438	68/18800	0.001012047	0.008860138	0.006259955	FGF2/PDGFRB/APOH/AGT/ADCYAP1R1/AGTR1/AVPR1A	7
BP	GO:0090130	tissue migration	19/438	366/18800	0.001020484	0.008913176	0.006297428	IFNG/S100P/S100A2/MMP9/JUN/FGF2/APOH/EDN2/FGF10/SEMA4A/SLIT2/AGT/PTN/SCG2/TNFSF12/ANGPT1/MET/NR4A1/NRP2	19
BP	GO:0006816	calcium ion transport	21/438	424/18800	0.001028071	0.008926273	0.006306681	HSPA2/CXCL10/CXCL9/CXCL11/CXCL12/SEMG1/F2R/AHNAK/FGF2/PDGFRB/CCL19/CCL2/CCL21/CD19/PRKCB/AGT/GCG/IL16/STC2/ADCYAP1R1/GPER1	21
BP	GO:0048864	stem cell development	8/438	88/18800	0.001028298	0.008926273	0.006306681	MAPK3/FGF2/EDN3/SEMA4A/SEMA6D/FGF19/NRTN/NRP2	8
BP	GO:0042098	T cell proliferation	13/438	204/18800	0.001030693	0.008926273	0.006306681	IL6/TFRC/IDO1/LEP/SLC11A1/IL1A/ARG2/TNFSF4/CCL19/CD70/IGF2/TNFSF9/IL20RB	13
BP	GO:0002269	leukocyte activation involved in inflammatory response	6/438	50/18800	0.001031512	0.008926273	0.006306681	IFNG/AZU1/IL6/TLR3/MAPT/JUN	6
BP	GO:0035813	regulation of renal sodium excretion	4/438	20/18800	0.001046927	0.009018011	0.006371497	AGT/AGTR1/AVPR1A/NPR1	4
BP	GO:0140131	positive regulation of lymphocyte chemotaxis	4/438	20/18800	0.001046927	0.009018011	0.006371497	S100A7/CCL21/CCL7/XCL2	4
BP	GO:0010565	regulation of cellular ketone metabolic process	10/438	132/18800	0.001059634	0.009106532	0.006434039	FABP5/ADIPOQ/BMP5/BMP6/FGF19/GIP/AVPR1A/FGFR4/NR1H4/NR4A3	10
BP	GO:0040013	negative regulation of locomotion	20/438	396/18800	0.001062442	0.009109768	0.006436325	CXCL12/ADIPOQ/SEMG1/FGF2/CCL28/APOH/CCL2/CCL21/CCL25/TAFA5/IFITM1/SEMA4A/SEMA6D/SLIT2/PLXNB3/BMP5/GHRL/IL24/SLURP1/PTGER4	20
BP	GO:0046676	negative regulation of insulin secretion	5/438	34/18800	0.001069075	0.009145716	0.006461724	BMP8A/CHGA/FAM3D/GHRL/INHBB	5
BP	GO:0072001	renal system development	17/438	312/18800	0.00109881	0.009378678	0.006626319	MMP9/RBP4/ADIPOQ/STAT1/FGF2/PDGFRB/ARG2/FGF10/SLIT2/AGT/BMP6/LIF/PDGFD/AGTR1/ANGPT1/IL6R/LGR5	17
BP	GO:0050795	regulation of behavior	7/438	69/18800	0.001104146	0.009402803	0.006643364	PENK/PTGDS/CSF2/GHRL/NPY/LEPR/NR4A3	7
BP	GO:0051591	response to cAMP	8/438	89/18800	0.00110734	0.009408625	0.006647477	PENK/DUOX1/ADIPOQ/STAT1/AQP9/FOS/INHBB/VGF	8
BP	GO:0002366	leukocyte activation involved in immune response	16/438	285/18800	0.00111778	0.009475841	0.006694967	IFNG/PTGDS/IL6/LBP/TFRC/SLC11A1/TNFSF4/CCL19/CD19/SEMA4A/CHGA/IL13RA2/IL6R/NR4A3/PTGER4/RORA	16
BP	GO:0051271	negative regulation of cellular component movement	19/438	369/18800	0.001122722	0.009496255	0.00670939	CXCL12/ADIPOQ/SEMG1/FGF2/CCL28/APOH/CCL2/CCL21/CCL25/TAFA5/IFITM1/SEMA6D/SLIT2/PLXNB3/BMP5/IL24/SLURP1/PTGER4/TGFBR3	19
BP	GO:0045778	positive regulation of ossification	6/438	51/18800	0.001146429	0.009674935	0.006835633	LTF/BMP6/KL/PTN/ADRB2/BMPR1B	6
BP	GO:0014066	regulation of phosphatidylinositol 3-kinase signaling	9/438	111/18800	0.001157511	0.00973457	0.006877767	F2R/LEP/FGF2/PDGFRB/AGT/OSM/PDGFD/ANGPT1/GPER1	9
BP	GO:2001233	regulation of apoptotic signaling pathway	19/438	370/18800	0.001158692	0.00973457	0.006877767	CXCL12/S100A9/S100A8/MMP9/NOX1/IL1A/FGF10/ACKR3/AGT/BMP5/CSF2/INHBA/INHBB/SCG2/TNFSF12/AR/BMPR1B/GPER1/NR4A2	19
BP	GO:0050863	regulation of T cell activation	18/438	342/18800	0.001176095	0.009858671	0.006965448	IFNG/IL6/CTSG/TFRC/IDO1/LEP/SPINK5/TNFSF11/IL1A/ARG2/TNFSF4/CCL19/CCL2/CCL21/CD70/IGF2/TNFSF9/IL20RB	18
BP	GO:0042060	wound healing	21/438	429/18800	0.001189564	0.00994932	0.007029495	REG3G/S100A8/MMP12/SERPIND1/IL6/PLAU/DUOX1/CTSG/F2R/CSRP1/FGF2/SLC11A1/IL1A/PROC/PDGFRB/APOH/VTN/TAFA5/FGF10/SAA1/IL24	21
BP	GO:0071260	cellular response to mechanical stimulus	7/438	70/18800	0.001202695	0.010036741	0.00709126	TLR3/MAPK3/TNFRSF10B/AGT/BMP6/PTGER4/TNFRSF8	7
BP	GO:0033280	response to vitamin D	5/438	35/18800	0.001223689	0.010189248	0.007199011	CXCL10/PENK/KL/SPP1/STC2	5
BP	GO:0072111	cell proliferation involved in kidney development	4/438	21/18800	0.001269666	0.010512296	0.007427254	STAT1/PDGFRB/PDGFD/IL6R	4
BP	GO:0090280	positive regulation of calcium ion import	4/438	21/18800	0.001269666	0.010512296	0.007427254	CXCL12/PDGFRB/CCL2/GCG	4
BP	GO:0070169	positive regulation of biomineral tissue development	6/438	52/18800	0.001270902	0.010512296	0.007427254	LTF/BMP6/KL/PTN/ADRB2/BMPR1B	6
BP	GO:0002263	cell activation involved in immune response	16/438	289/18800	0.001292056	0.010663734	0.00753425	IFNG/PTGDS/IL6/LBP/TFRC/SLC11A1/TNFSF4/CCL19/CD19/SEMA4A/CHGA/IL13RA2/IL6R/NR4A3/PTGER4/RORA	16
BP	GO:1904427	positive regulation of calcium ion transmembrane transport	7/438	71/18800	0.001308002	0.010771614	0.00761047	HSPA2/CXCL10/CXCL9/CXCL11/F2R/CD19/GPER1	7
BP	GO:0045667	regulation of osteoblast differentiation	10/438	136/18800	0.001329802	0.010927123	0.007720342	IL6/LTF/FGF2/JUND/IFITM1/BMP6/GDF10/NPPC/BMPR1B/IL6R	10
BP	GO:0008343	adult feeding behavior	3/438	10/18800	0.001334059	0.010938118	0.00772811	LEP/GHRL/NPY	3
BP	GO:0045444	fat cell differentiation	14/438	237/18800	0.001390915	0.011379382	0.008039877	IL6/FABP4/ADIPOQ/LEP/FGF10/GDF10/IL11/INHBB/ADRB2/GPER1/NR4A1/NR4A2/NR4A3/RORA	14
BP	GO:0045742	positive regulation of epidermal growth factor receptor signaling pathway	5/438	36/18800	0.001394225	0.011381612	0.008041452	MMP9/AGT/BTC/EPGN/GPER1	5
BP	GO:0110151	positive regulation of biomineralization	6/438	53/18800	0.001405443	0.011448252	0.008088535	LTF/BMP6/KL/PTN/ADRB2/BMPR1B	6
BP	GO:0030509	BMP signaling pathway	11/438	162/18800	0.001486176	0.012079611	0.008534609	GDF15/MAPK3/BMP5/BMP6/BMP8A/DKK1/GDF7/GREM2/LEFTY1/BMPR1B/TGFBR3	11
BP	GO:0032700	negative regulation of interleukin-17 production	4/438	22/18800	0.001523522	0.012276642	0.008673818	IFNG/ARG2/TNFSF4/IL36RN	4
BP	GO:0035812	renal sodium excretion	4/438	22/18800	0.001523522	0.012276642	0.008673818	AGT/AGTR1/AVPR1A/NPR1	4
BP	GO:0044321	response to leptin	4/438	22/18800	0.001523522	0.012276642	0.008673818	LEP/INHBB/LEPR/NR4A3	4
BP	GO:0046628	positive regulation of insulin receptor signaling pathway	4/438	22/18800	0.001523522	0.012276642	0.008673818	LEP/AGT/IGF2/NR1H4	4
BP	GO:0150076	neuroinflammatory response	7/438	73/18800	0.00154016	0.012384076	0.008749723	IFNG/AZU1/IL6/MMP9/TLR3/MAPT/JUN	7
BP	GO:0061900	glial cell activation	6/438	54/18800	0.001550576	0.012441129	0.008790033	IFNG/AZU1/IL6/TLR3/MAPT/JUN	6
BP	GO:0002286	T cell activation involved in immune response	9/438	116/18800	0.001577695	0.012582684	0.008890046	IFNG/IL6/SLC11A1/TNFSF4/CCL19/SEMA4A/IL6R/PTGER4/RORA	9
BP	GO:0048846	axon extension involved in axon guidance	5/438	37/18800	0.00158165	0.012582684	0.008890046	CXCL12/SEMA4A/SEMA6D/SLIT2/NRP2	5
BP	GO:0090218	positive regulation of lipid kinase activity	5/438	37/18800	0.00158165	0.012582684	0.008890046	FGF2/PDGFRB/CCL19/CCL21/CD19	5
BP	GO:1902284	neuron projection extension involved in neuron projection guidance	5/438	37/18800	0.00158165	0.012582684	0.008890046	CXCL12/SEMA4A/SEMA6D/SLIT2/NRP2	5
BP	GO:0060284	regulation of cell development	23/438	500/18800	0.001606934	0.012756741	0.009013022	IFNG/CXCL12/IL6/PAEP/LTF/CRABP2/ADIPOQ/MAPT/TNFSF11/IL1A/PROC/CCL11/RAC3/SEMA4A/SEMA6D/SLIT2/PLXNA1/PLXNB3/LIF/NPPC/PTN/SPP1/GPER1	23
BP	GO:0046661	male sex differentiation	11/438	164/18800	0.001639357	0.012986615	0.009175435	TLR3/IL1A/PDGFRB/FGF10/AMH/BMP5/BMP6/INHA/INHBA/INHBB/AR	11
BP	GO:0070482	response to oxygen levels	17/438	324/18800	0.001647924	0.013026943	0.009203927	CXCL12/PENK/PLAU/NOX1/TFRC/ADIPOQ/LEP/IL1A/PDGFRB/VEGFD/NPPC/PGF/STC2/ANGPTL4/NR4A2/RORA/TGFBR3	17
BP	GO:0030098	lymphocyte differentiation	19/438	382/18800	0.001673106	0.013183991	0.009314887	IFNG/IL6/LEP/SPINK5/IL1A/TNFSF4/CCL19/CD79A/CD79B/CD19/SEMA4A/IL11/INHA/INHBA/TNFSF9/IL6R/LEPR/PTGER4/RORA	19
BP	GO:0002761	regulation of myeloid leukocyte differentiation	9/438	117/18800	0.001674828	0.013183991	0.009314887	IFNG/LTF/TLR3/ADIPOQ/TNFSF11/FOS/INHA/INHBA/LIF	9
BP	GO:0010518	positive regulation of phospholipase activity	6/438	55/18800	0.001706832	0.013407755	0.009472983	FGF2/PDGFRB/AGT/ADCYAP1R1/AGTR1/AVPR1A	6
BP	GO:0032368	regulation of lipid transport	9/438	118/18800	0.001776696	0.013678575	0.009664325	ADIPOQ/LEP/TNFSF11/IL1A/AGT/BMP6/GHRL/SPP1/AGTR1	9
BP	GO:0007617	mating behavior	5/438	38/18800	0.001786945	0.013678575	0.009664325	SEMG1/TAC1/VGF/VIP/AVPR1A	5
BP	GO:1901186	positive regulation of ERBB signaling pathway	5/438	38/18800	0.001786945	0.013678575	0.009664325	MMP9/AGT/BTC/EPGN/GPER1	5
BP	GO:0001660	fever generation	3/438	11/18800	0.00180275	0.013678575	0.009664325	TNFSF11/IL1A/PTGER3	3
BP	GO:0002551	mast cell chemotaxis	3/438	11/18800	0.00180275	0.013678575	0.009664325	CHGA/VEGFD/PGF	3
BP	GO:0002604	regulation of dendritic cell antigen processing and presentation	3/438	11/18800	0.00180275	0.013678575	0.009664325	SLC11A1/CCL19/CCL21	3
BP	GO:0040015	negative regulation of multicellular organism growth	3/438	11/18800	0.00180275	0.013678575	0.009664325	GDF15/STC2/ADRB2	3
BP	GO:0043084	penile erection	3/438	11/18800	0.00180275	0.013678575	0.009664325	VGF/VIP/AVPR1A	3
BP	GO:0070944	neutrophil-mediated killing of bacterium	3/438	11/18800	0.00180275	0.013678575	0.009664325	CXCL6/AZU1/CTSG	3
BP	GO:0072110	glomerular mesangial cell proliferation	3/438	11/18800	0.00180275	0.013678575	0.009664325	PDGFRB/PDGFD/IL6R	3
BP	GO:0097048	dendritic cell apoptotic process	3/438	11/18800	0.00180275	0.013678575	0.009664325	CXCL12/CCL19/CCL21	3
BP	GO:2000253	positive regulation of feeding behavior	3/438	11/18800	0.00180275	0.013678575	0.009664325	GHRL/NPY/NR4A3	3
BP	GO:2000668	regulation of dendritic cell apoptotic process	3/438	11/18800	0.00180275	0.013678575	0.009664325	CXCL12/CCL19/CCL21	3
BP	GO:0002437	inflammatory response to antigenic stimulus	7/438	75/18800	0.001803215	0.013678575	0.009664325	IL36RN/IL36A/IL37/IL1RN/NPY/IL20RB/FCGR3A	7
BP	GO:1903034	regulation of response to wounding	11/438	166/18800	0.001805206	0.013678575	0.009664325	REG3G/PLAU/DUOX1/F2R/FGF2/PROC/APOH/VTN/TAFA5/PTN/SPP1	11
BP	GO:0014821	phasic smooth muscle contraction	4/438	23/18800	0.001810668	0.013678575	0.009664325	EDN2/EDN3/GHRL/PTGER3	4
BP	GO:0030728	ovulation	4/438	23/18800	0.001810668	0.013678575	0.009664325	LEP/INHBA/INHBB/PGR	4
BP	GO:0060571	morphogenesis of an epithelial fold	4/438	23/18800	0.001810668	0.013678575	0.009664325	FGF10/BMP5/GDF7/AR	4
BP	GO:0098743	cell aggregation	4/438	23/18800	0.001810668	0.013678575	0.009664325	LTF/BPIFA1/BMP1/BMPR1B	4
BP	GO:0032147	activation of protein kinase activity	10/438	142/18800	0.001837887	0.013856259	0.009789865	TLR3/LEP/SLC11A1/TNFRSF10B/AGT/TNFSF15/ADRB2/ANGPT1/GHR/IL6R	10
BP	GO:0043903	regulation of biological process involved in symbiotic interaction	6/438	56/18800	0.001874752	0.01407755	0.009946213	CXCL8/CXCL6/LTF/BPIFA1/PTX3/IFITM1	6
BP	GO:0061756	leukocyte adhesion to vascular endothelial cell	6/438	56/18800	0.001874752	0.01407755	0.009946213	CXCL12/IL6/LEP/CCL28/CCL21/CCL25	6
BP	GO:0002700	regulation of production of molecular mediator of immune response	11/438	167/18800	0.001893121	0.014187047	0.010023576	RAET1G/IL6/RBP4/TLR3/TFRC/PGC/SPINK5/TNFSF4/ANGPT1/IL13RA2/NR4A3	11
BP	GO:1903039	positive regulation of leukocyte cell-cell adhesion	14/438	245/18800	0.001897729	0.014193194	0.010027919	IFNG/IL6/TFRC/LEP/TNFSF11/IL1A/TNFSF4/CCL19/CCL2/CCL21/CD70/IGF2/TNFSF9/NR4A3	14
BP	GO:0042755	eating behavior	5/438	39/18800	0.002011096	0.014951544	0.010563716	GDF15/LEP/CCK/GHRL/NPY	5
BP	GO:0045823	positive regulation of heart contraction	5/438	39/18800	0.002011096	0.014951544	0.010563716	EDN2/EDN3/APLN/CHGA/AVPR1A	5
BP	GO:1904994	regulation of leukocyte adhesion to vascular endothelial cell	5/438	39/18800	0.002011096	0.014951544	0.010563716	CXCL12/IL6/CCL28/CCL21/CCL25	5
BP	GO:0043551	regulation of phosphatidylinositol 3-kinase activity	6/438	57/18800	0.002054886	0.015246849	0.010772358	SOCS3/FGF2/PDGFRB/CCL19/CCL21/CD19	6
BP	GO:0120162	positive regulation of cold-induced thermogenesis	8/438	98/18800	0.002059066	0.015247665	0.010772935	FABP5/FABP4/ADIPOQ/LEP/GHRL/ADRB2/ESRRG/LEPR	8
BP	GO:0051209	release of sequestered calcium ion into cytosol	9/438	121/18800	0.002112366	0.015563479	0.010996067	CXCL10/CXCL9/CXCL11/F2R/FGF2/CCL19/CCL21/CD19/GPER1	9
BP	GO:0001759	organ induction	4/438	24/18800	0.002133253	0.015563479	0.010996067	FGF2/FGF10/DKK1/AR	4
BP	GO:0019835	cytolysis	4/438	24/18800	0.002133253	0.015563479	0.010996067	MICB/LBP/C8G/PLA2G2A	4
BP	GO:0030539	male genitalia development	4/438	24/18800	0.002133253	0.015563479	0.010996067	FGF10/BMP5/BMP6/AR	4
BP	GO:0044062	regulation of excretion	4/438	24/18800	0.002133253	0.015563479	0.010996067	AGT/AGTR1/AVPR1A/NPR1	4
BP	GO:0045649	regulation of macrophage differentiation	4/438	24/18800	0.002133253	0.015563479	0.010996067	ADIPOQ/INHA/INHBA/LIF	4
BP	GO:0090023	positive regulation of neutrophil chemotaxis	4/438	24/18800	0.002133253	0.015563479	0.010996067	CXCL8/LBP/CCL19/CCL21	4
BP	GO:2000146	negative regulation of cell motility	18/438	361/18800	0.002134942	0.015563479	0.010996067	CXCL12/ADIPOQ/SEMG1/FGF2/CCL28/APOH/CCL2/CCL21/CCL25/TAFA5/IFITM1/SEMA6D/SLIT2/PLXNB3/BMP5/IL24/SLURP1/PTGER4	18
BP	GO:0050764	regulation of phagocytosis	8/438	99/18800	0.002195576	0.015974415	0.011286406	IFNG/AZU1/PRTN3/ADIPOQ/SLC11A1/PTX3/CCL2/PRKCG	8
BP	GO:0051283	negative regulation of sequestering of calcium ion	9/438	122/18800	0.002234844	0.016194349	0.011441796	CXCL10/CXCL9/CXCL11/F2R/FGF2/CCL19/CCL21/CD19/GPER1	9
BP	GO:0007162	negative regulation of cell adhesion	16/438	305/18800	0.002236017	0.016194349	0.011441796	CXCL12/MMP12/CTSG/IDO1/ADIPOQ/CCL28/ARG2/TNFSF4/CCL21/CCL25/PLXNA1/PLXNB3/BMP6/IL1RN/ANGPT1/IL20RB	16
BP	GO:0009615	response to virus	19/438	392/18800	0.00223877	0.016194349	0.011441796	IFNG/MICB/CXCL10/CXCL9/CXCL12/PENK/MMP12/AZU1/IL6/BPIFA1/TLR3/STAT1/NLRX1/TKFC/TNFSF4/CCL19/CCL11/RNASE2/IFITM1	19
BP	GO:0010863	positive regulation of phospholipase C activity	5/438	40/18800	0.002255101	0.016281044	0.011503048	FGF2/PDGFRB/AGT/ADCYAP1R1/AVPR1A	5
BP	GO:0010827	regulation of glucose transmembrane transport	7/438	78/18800	0.002261643	0.01629688	0.011514237	FABP5/ADIPOQ/LEP/PRKCB/FGF19/GIP/NR4A3	7
BP	GO:0050870	positive regulation of T cell activation	13/438	223/18800	0.002285172	0.01643482	0.011611696	IFNG/IL6/TFRC/LEP/TNFSF11/IL1A/TNFSF4/CCL19/CCL2/CCL21/CD70/IGF2/TNFSF9	13
BP	GO:0015837	amine transport	8/438	100/18800	0.002339096	0.016790406	0.011862928	CXCL12/LEP/AQP9/AGT/CHGA/FGF20/VIP/AVPR1A	8
BP	GO:0035112	genitalia morphogenesis	3/438	12/18800	0.002362332	0.016828248	0.011889665	RBP4/FGF10/AR	3
BP	GO:0070857	regulation of bile acid biosynthetic process	3/438	12/18800	0.002362332	0.016828248	0.011889665	FGF19/FGFR4/NR1H4	3
BP	GO:0070943	neutrophil-mediated killing of symbiont cell	3/438	12/18800	0.002362332	0.016828248	0.011889665	CXCL6/AZU1/CTSG	3
BP	GO:0097531	mast cell migration	3/438	12/18800	0.002362332	0.016828248	0.011889665	CHGA/VEGFD/PGF	3
BP	GO:0001890	placenta development	10/438	147/18800	0.002372045	0.016833433	0.011893327	SOCS3/LEP/BMP5/CSF2/GHRL/IGF2/LIF/PTN/SPP1/STC2	10
BP	GO:0034614	cellular response to reactive oxygen species	10/438	147/18800	0.002372045	0.016833433	0.011893327	IL6/MMP9/MAPT/JUN/MAPK3/MPO/FOS/PDGFD/MET/NR4A3	10
BP	GO:0043542	endothelial cell migration	15/438	279/18800	0.002401012	0.017006793	0.012015812	S100P/S100A2/FGF2/APOH/EDN2/SEMA4A/SLIT2/AGT/PTN/SCG2/TNFSF12/ANGPT1/MET/NR4A1/NRP2	15
BP	GO:0048708	astrocyte differentiation	7/438	79/18800	0.002432875	0.017167574	0.012129409	IFNG/S100A9/S100A8/IL6/MAPT/MAPK3/LIF	7
BP	GO:1903556	negative regulation of tumor necrosis factor superfamily cytokine production	7/438	79/18800	0.002432875	0.017167574	0.012129409	LBP/LTF/ADIPOQ/ARG2/GHRL/IL37/NR1H4	7
BP	GO:0001755	neural crest cell migration	6/438	59/18800	0.002454025	0.017219538	0.012166122	EDN3/SEMA4A/SEMA6D/FGF19/NRTN/NRP2	6
BP	GO:0051353	positive regulation of oxidoreductase activity	6/438	59/18800	0.002454025	0.017219538	0.012166122	IFNG/EDN2/EDN3/AGT/AGTR1/NPR3	6
BP	GO:0051785	positive regulation of nuclear division	6/438	59/18800	0.002454025	0.017219538	0.012166122	IL1A/PDGFRB/EDN3/BTC/EPGN/IGF2	6
BP	GO:0032104	regulation of response to extracellular stimulus	4/438	25/18800	0.0024934	0.017260701	0.012195205	LEP/GHRL/NPY/PRKCG	4
BP	GO:0032107	regulation of response to nutrient levels	4/438	25/18800	0.0024934	0.017260701	0.012195205	LEP/GHRL/NPY/PRKCG	4
BP	GO:0048520	positive regulation of behavior	4/438	25/18800	0.0024934	0.017260701	0.012195205	PENK/GHRL/NPY/NR4A3	4
BP	GO:1900078	positive regulation of cellular response to insulin stimulus	4/438	25/18800	0.0024934	0.017260701	0.012195205	LEP/AGT/IGF2/NR1H4	4
BP	GO:1905564	positive regulation of vascular endothelial cell proliferation	4/438	25/18800	0.0024934	0.017260701	0.012195205	FGF2/APLN/GHRL/IGF2	4
BP	GO:0051282	regulation of sequestering of calcium ion	9/438	124/18800	0.002496733	0.017260701	0.012195205	CXCL10/CXCL9/CXCL11/F2R/FGF2/CCL19/CCL21/CD19/GPER1	9
BP	GO:0071772	response to BMP	11/438	173/18800	0.002496744	0.017260701	0.012195205	GDF15/MAPK3/BMP5/BMP6/BMP8A/DKK1/GDF7/GREM2/LEFTY1/BMPR1B/TGFBR3	11
BP	GO:0071773	cellular response to BMP stimulus	11/438	173/18800	0.002496744	0.017260701	0.012195205	GDF15/MAPK3/BMP5/BMP6/BMP8A/DKK1/GDF7/GREM2/LEFTY1/BMPR1B/TGFBR3	11
BP	GO:0022408	negative regulation of cell-cell adhesion	12/438	199/18800	0.002519607	0.017325294	0.012240842	CXCL12/CTSG/IDO1/ADIPOQ/CCL28/ARG2/TNFSF4/CCL21/CCL25/BMP6/IL1RN/IL20RB	12
BP	GO:0042119	neutrophil activation	5/438	41/18800	0.002519959	0.017325294	0.012240842	CXCL8/CXCL6/CTSG/PLA2G2A/CXCR2	5
BP	GO:0045124	regulation of bone resorption	5/438	41/18800	0.002519959	0.017325294	0.012240842	IL6/TFRC/TNFSF11/SPP1/TNFRSF11B	5
BP	GO:0021954	central nervous system neuron development	7/438	80/18800	0.002613914	0.017938344	0.012673981	MAPT/LEP/RAC3/SLIT2/NPY/NR4A2/NRP2	7
BP	GO:0032677	regulation of interleukin-8 production	8/438	102/18800	0.002648145	0.018106936	0.012793096	IL6/LBP/TLR3/ADIPOQ/F2R/LEP/CRP/IL17D	8
BP	GO:0043255	regulation of carbohydrate biosynthetic process	8/438	102/18800	0.002648145	0.018106936	0.012793096	ADIPOQ/LEP/GCG/IGF2/ADCYAP1R1/GPER1/LEPR/PTH1R	8
BP	GO:0055090	acylglycerol homeostasis	5/438	42/18800	0.002806676	0.019086413	0.013485126	GIP/ANGPTL3/ANGPTL4/NR1H4/RORA	5
BP	GO:0070328	triglyceride homeostasis	5/438	42/18800	0.002806676	0.019086413	0.013485126	GIP/ANGPTL3/ANGPTL4/NR1H4/RORA	5
BP	GO:1900274	regulation of phospholipase C activity	5/438	42/18800	0.002806676	0.019086413	0.013485126	FGF2/PDGFRB/AGT/ADCYAP1R1/AVPR1A	5
BP	GO:0032637	interleukin-8 production	8/438	103/18800	0.002814176	0.019102748	0.013496667	IL6/LBP/TLR3/ADIPOQ/F2R/LEP/CRP/IL17D	8
BP	GO:2000241	regulation of reproductive process	11/438	176/18800	0.002852203	0.019325868	0.013654308	PAEP/SEMG1/IL1A/PTGDR2/AMH/INHBA/INHBB/LIF/NPPC/VIP/AR	11
BP	GO:0051346	negative regulation of hydrolase activity	18/438	371/18800	0.002860847	0.019349444	0.013670965	LCN1/SERPIND1/MMP9/ANOS1/LTF/R3HDML/PI15/CST4/SPINK5/PTX3/BIRC5/VTN/PLXNB3/AGT/ANGPTL3/ANGPTL4/LEPR/NR4A1	18
BP	GO:1901214	regulation of neuron death	16/438	313/18800	0.002890554	0.019427977	0.013726451	IFNG/F2R/MAPT/JUN/CCL2/FOS/CHGA/DKK1/FGF20/NPY/ANGPT1/CNTFR/GHR/NR4A2/NR4A3/PRKCG	16
BP	GO:0003094	glomerular filtration	4/438	26/18800	0.002893198	0.019427977	0.013726451	F2R/IGHA1/IGHA2/IGKV3-20	4
BP	GO:0045745	positive regulation of G protein-coupled receptor signaling pathway	4/438	26/18800	0.002893198	0.019427977	0.013726451	PTGDR2/CHGA/GRP/GPER1	4
BP	GO:0060259	regulation of feeding behavior	4/438	26/18800	0.002893198	0.019427977	0.013726451	GHRL/NPY/LEPR/NR4A3	4
BP	GO:0071900	regulation of protein serine/threonine kinase activity	18/438	372/18800	0.002943588	0.019730994	0.013940542	IFNG/S100A12/NOX4/LTF/ADIPOQ/FGF2/TNFSF11/PDGFRB/CCL19/EDN3/AGT/DKK1/EPGN/IGF2/PDGFD/ADRB2/BMPR1B/GHR	18
BP	GO:0048015	phosphatidylinositol-mediated signaling	11/438	177/18800	0.002979362	0.019935123	0.014084765	MUC5AC/F2R/LEP/FGF2/PDGFRB/AGT/OSM/PDGFD/ANGPT1/GPER1/NPR3	11
BP	GO:0022600	digestive system process	8/438	104/18800	0.002988216	0.019958725	0.014101441	RBP4/FABP2/MUC4/LEP/FGF10/GHRL/NPR3/PTGER3	8
BP	GO:0007320	insemination	3/438	13/18800	0.003018283	0.020016828	0.014142492	SEMG1/TAC1/AVPR1A	3
BP	GO:0035815	positive regulation of renal sodium excretion	3/438	13/18800	0.003018283	0.020016828	0.014142492	AGT/AVPR1A/NPR1	3
BP	GO:0042659	regulation of cell fate specification	3/438	13/18800	0.003018283	0.020016828	0.014142492	FGF2/DKK1/AR	3
BP	GO:0070486	leukocyte aggregation	3/438	13/18800	0.003018283	0.020016828	0.014142492	S100A9/S100A8/NR4A3	3
BP	GO:1901343	negative regulation of vasculature development	10/438	152/18800	0.003024282	0.020021174	0.014145563	CXCL10/STAT1/SPINK5/APOH/TAFA5/SEMA4A/AGT/ANGPTL7/GHRL/NPR1	10
BP	GO:0001666	response to hypoxia	15/438	286/18800	0.003036418	0.020030736	0.014152319	CXCL12/PENK/PLAU/TFRC/ADIPOQ/LEP/IL1A/VEGFD/NPPC/PGF/STC2/ANGPTL4/NR4A2/RORA/TGFBR3	15
BP	GO:0044403	biological process involved in symbiotic interaction	15/438	286/18800	0.003036418	0.020030736	0.014152319	REG3G/CXCL8/CXCL6/DEFA5/AZU1/LTF/BPIFA1/CTSG/TFRC/JUN/PTX3/CRP/IFITM1/INHBB/AGTR1	15
BP	GO:0051223	regulation of protein transport	22/438	495/18800	0.003058493	0.020140901	0.014230153	IFNG/IL6/RBP4/ADIPOQ/F2R/LEP/IL1A/CHP2/SAA1/BMP6/BMP8A/CHGA/FAM3D/GCG/GHRL/GIP/INHBB/ANGPT1/GPER1/NR0B2/NR1H4/SSTR5	22
BP	GO:0050714	positive regulation of protein secretion	9/438	128/18800	0.003093314	0.02026337	0.014316682	RBP4/IL1A/BMP6/GCG/GHRL/GIP/GPER1/NR0B2/NR1H4	9
BP	GO:0051208	sequestering of calcium ion	9/438	128/18800	0.003093314	0.02026337	0.014316682	CXCL10/CXCL9/CXCL11/F2R/FGF2/CCL19/CCL21/CD19/GPER1	9
BP	GO:1904950	negative regulation of establishment of protein localization	9/438	128/18800	0.003093314	0.02026337	0.014316682	ADIPOQ/F2R/MAPT/BMP8A/CHGA/FAM3D/GHRL/INHBB/ANGPT1	9
BP	GO:0014002	astrocyte development	5/438	43/18800	0.003116258	0.020378045	0.014397703	IFNG/S100A9/S100A8/IL6/MAPT	5
BP	GO:0022617	extracellular matrix disassembly	6/438	62/18800	0.003158447	0.020617948	0.014567202	MMP12/IL6/MMP9/CTSG/CMA1/FGFR4	6
BP	GO:0014032	neural crest cell development	7/438	83/18800	0.00321955	0.020943842	0.014797455	MAPK3/EDN3/SEMA4A/SEMA6D/FGF19/NRTN/NRP2	7
BP	GO:0033273	response to vitamin	7/438	83/18800	0.00321955	0.020943842	0.014797455	CXCL10/PENK/LEP/IL1A/KL/SPP1/STC2	7
BP	GO:0030336	negative regulation of cell migration	17/438	346/18800	0.003257049	0.021151064	0.014943864	CXCL12/ADIPOQ/FGF2/CCL28/APOH/CCL2/CCL21/CCL25/TAFA5/IFITM1/SEMA6D/SLIT2/PLXNB3/BMP5/IL24/SLURP1/PTGER4	17
BP	GO:0002227	innate immune response in mucosa	4/438	27/18800	0.003334695	0.021469247	0.01516867	DEFA6/DEFA5/LTF/RNASE2	4
BP	GO:0072012	glomerulus vasculature development	4/438	27/18800	0.003334695	0.021469247	0.01516867	PDGFRB/PDGFD/ANGPT1/IL6R	4
BP	GO:0097205	renal filtration	4/438	27/18800	0.003334695	0.021469247	0.01516867	F2R/IGHA1/IGHA2/IGKV3-20	4
BP	GO:0097254	renal tubular secretion	4/438	27/18800	0.003334695	0.021469247	0.01516867	AGT/AGTR1/AVPR1A/NPR1	4
BP	GO:1902932	positive regulation of alcohol biosynthetic process	4/438	27/18800	0.003334695	0.021469247	0.01516867	BMP6/ADCYAP1R1/GPER1/PTH1R	4
BP	GO:0051341	regulation of oxidoreductase activity	8/438	106/18800	0.003361361	0.021603805	0.015263739	IFNG/LEP/IL1A/EDN2/EDN3/AGT/AGTR1/NPR3	8
BP	GO:0015849	organic acid transport	16/438	318/18800	0.003374956	0.021654038	0.015299231	FABP6/FABP5/FABP2/FABP4/CRABP2/RBP7/RBP2/LEP/PLA2G2A/TNFSF11/IL1A/AQP9/AGT/FGF19/AVPR1A/NR0B2	16
BP	GO:0009266	response to temperature stimulus	11/438	180/18800	0.003388444	0.021703418	0.015334119	HSPA2/HSPA6/MICB/CXCL10/CXCL12/MAPT/IL1A/FOS/SST/VGF/ADRB2	11
BP	GO:0010573	vascular endothelial growth factor production	6/438	63/18800	0.003423757	0.021892183	0.015467487	IL6/NOX1/IL1A/CXCL17/IL6R/RORA	6
BP	GO:0097006	regulation of plasma lipoprotein particle levels	7/438	84/18800	0.003443512	0.021945799	0.015505368	ADIPOQ/PLA2G2A/MSR1/MPO/AGT/AGTR1/NR1H4	7
BP	GO:0019098	reproductive behavior	5/438	44/18800	0.003449713	0.021945799	0.015505368	SEMG1/TAC1/VGF/VIP/AVPR1A	5
BP	GO:0048286	lung alveolus development	5/438	44/18800	0.003449713	0.021945799	0.015505368	MMP12/EDN2/FGF10/LIF/PGR	5
BP	GO:0060560	developmental growth involved in morphogenesis	13/438	234/18800	0.003459345	0.021969774	0.015522308	CXCL12/CRABP2/MAPT/CCL11/EDN2/EDN3/FGF10/SEMA4A/SEMA6D/SLIT2/PLXNA1/SPP1/NRP2	13
BP	GO:0048017	inositol lipid-mediated signaling	11/438	181/18800	0.003534394	0.022408419	0.015832224	MUC5AC/F2R/LEP/FGF2/PDGFRB/AGT/OSM/PDGFD/ANGPT1/GPER1/NPR3	11
BP	GO:0033138	positive regulation of peptidyl-serine phosphorylation	8/438	107/18800	0.003560991	0.022538909	0.015924419	IFNG/IL6/TFRC/GCG/IL11/LIF/OSM/ANGPT1	8
BP	GO:0022409	positive regulation of cell-cell adhesion	15/438	291/18800	0.003570301	0.022559726	0.015939126	IFNG/IL6/CTSG/TFRC/LEP/TNFSF11/IL1A/TNFSF4/CCL19/CCL2/CCL21/CD70/IGF2/TNFSF9/NR4A3	15
BP	GO:0034219	carbohydrate transmembrane transport	9/438	131/18800	0.003610359	0.022774437	0.016090826	PPBP/FABP5/ADIPOQ/LEP/AQP9/PRKCB/FGF19/GIP/NR4A3	9
BP	GO:1901215	negative regulation of neuron death	12/438	209/18800	0.003752421	0.023630792	0.016695867	F2R/JUN/CCL2/CHGA/FGF20/NPY/ANGPT1/CNTFR/GHR/NR4A2/NR4A3/PRKCG	12
BP	GO:0002831	regulation of response to biotic stimulus	17/438	351/18800	0.003763699	0.023657159	0.016714496	MICB/RAET1E/RAET1G/CXCL6/MMP12/LBP/LTF/STAT1/NLRX1/PGC/LEP/MAPK3/TKFC/SPINK5/ARG2/BMP6/NCR3	17
BP	GO:0060732	positive regulation of inositol phosphate biosynthetic process	3/438	14/18800	0.003775549	0.023657159	0.016714496	ADCYAP1R1/GPER1/PTH1R	3
BP	GO:0070942	neutrophil mediated cytotoxicity	3/438	14/18800	0.003775549	0.023657159	0.016714496	CXCL6/AZU1/CTSG	3
BP	GO:0035270	endocrine system development	9/438	132/18800	0.003796998	0.023658106	0.016715165	IL6/MAPK3/FGF2/FGF10/BMP5/BMP6/GIP/INHBB/IL6R	9
BP	GO:0045933	positive regulation of muscle contraction	5/438	45/18800	0.003808046	0.023658106	0.016715165	F2R/EDN2/CHGA/GHRL/GPER1	5
BP	GO:0071827	plasma lipoprotein particle organization	5/438	45/18800	0.003808046	0.023658106	0.016715165	PLA2G2A/MPO/AGT/AGTR1/NR1H4	5
BP	GO:2000273	positive regulation of signaling receptor activity	5/438	45/18800	0.003808046	0.023658106	0.016715165	IFNG/CCL2/BTC/EPGN/ADRB2	5
BP	GO:0031960	response to corticosteroid	10/438	157/18800	0.003812198	0.023658106	0.016715165	IL6/ADIPOQ/FOS/SLIT2/BMP6/IL1RN/AVPR1A/GHR/GPER1/SSTR5	10
BP	GO:0030431	sleep	4/438	28/18800	0.003819897	0.023658106	0.016715165	PTGDS/FOS/CSF2/GHRL	4
BP	GO:0032958	inositol phosphate biosynthetic process	4/438	28/18800	0.003819897	0.023658106	0.016715165	FGF2/ADCYAP1R1/GPER1/PTH1R	4
BP	GO:0007292	female gamete generation	10/438	158/18800	0.003987692	0.024512542	0.017318849	LEP/PTX3/AMH/INHBA/INHBB/NPPC/PTN/BMPR1B/LGR5/PGR	10
BP	GO:0009408	response to heat	8/438	109/18800	0.003987704	0.024512542	0.017318849	HSPA2/HSPA6/MICB/CXCL10/CXCL12/MAPT/IL1A/SST	8
BP	GO:0032526	response to retinoic acid	8/438	109/18800	0.003987704	0.024512542	0.017318849	MICB/RBP4/TFRC/LEP/PDGFRB/BMP6/DKK1/RXRG	8
BP	GO:0061041	regulation of wound healing	9/438	133/18800	0.003991111	0.024512542	0.017318849	REG3G/PLAU/DUOX1/F2R/FGF2/PROC/APOH/VTN/TAFA5	9
BP	GO:0031100	animal organ regeneration	6/438	65/18800	0.00400365	0.024512542	0.017318849	CXCL12/IL6/PGF/NR0B2/NR4A3/TGFBR3	6
BP	GO:0045576	mast cell activation	6/438	65/18800	0.00400365	0.024512542	0.017318849	S100A12/PTGDS/CHGA/TSLP/IL13RA2/NR4A3	6
BP	GO:1905330	regulation of morphogenesis of an epithelium	6/438	65/18800	0.00400365	0.024512542	0.017318849	CXCL10/FGF2/FGF10/AGT/LIF/AR	6
BP	GO:0061138	morphogenesis of a branching epithelium	11/438	185/18800	0.004169329	0.025380943	0.017932401	SOCS3/FGF2/CCL11/FGF10/SLIT2/PLXNA1/AGT/GDF7/AR/MET/PGR	11
BP	GO:1990845	adaptive thermogenesis	10/438	159/18800	0.004169514	0.025380943	0.017932401	FABP5/FABP4/ADIPOQ/LEP/BMP8A/GHRL/ADRB2/ESRRG/LEPR/NPR3	10
BP	GO:0001960	negative regulation of cytokine-mediated signaling pathway	7/438	87/18800	0.004186981	0.025380943	0.017932401	MMP12/IL6/ADIPOQ/SLIT2/IL36RN/IL1RN/NR1H4	7
BP	GO:0031018	endocrine pancreas development	5/438	46/18800	0.004192258	0.025380943	0.017932401	IL6/BMP5/BMP6/GIP/IL6R	5
BP	GO:0048806	genitalia development	5/438	46/18800	0.004192258	0.025380943	0.017932401	RBP4/FGF10/BMP5/BMP6/AR	5
BP	GO:1904707	positive regulation of vascular associated smooth muscle cell proliferation	5/438	46/18800	0.004192258	0.025380943	0.017932401	MMP9/JUN/FGF2/AGT/NR4A3	5
BP	GO:2001235	positive regulation of apoptotic signaling pathway	9/438	134/18800	0.004192902	0.025380943	0.017932401	S100A9/S100A8/NOX1/AGT/INHBA/INHBB/TNFSF12/BMPR1B/GPER1	9
BP	GO:0010720	positive regulation of cell development	15/438	297/18800	0.00431017	0.02604872	0.018404206	IFNG/CXCL12/IL6/CRABP2/ADIPOQ/MAPT/TNFSF11/PROC/RAC3/SLIT2/PLXNA1/PLXNB3/LIF/PTN/GPER1	15
BP	GO:1900076	regulation of cellular response to insulin stimulus	6/438	66/18800	0.004319415	0.026062555	0.01841398	SOCS3/LEP/PRKCB/AGT/IGF2/NR1H4	6
BP	GO:0003156	regulation of animal organ formation	4/438	29/18800	0.00435076	0.026125474	0.018458435	FGF2/FGF10/DKK1/AR	4
BP	GO:0061437	renal system vasculature development	4/438	29/18800	0.00435076	0.026125474	0.018458435	PDGFRB/PDGFD/ANGPT1/IL6R	4
BP	GO:0061440	kidney vasculature development	4/438	29/18800	0.00435076	0.026125474	0.018458435	PDGFRB/PDGFD/ANGPT1/IL6R	4
BP	GO:0061564	axon development	21/438	479/18800	0.004396074	0.026355344	0.018620844	CXCL12/S100B/ANOS1/CRABP2/MAPT/JUN/EDN2/EDN3/SEMA4A/SEMA6D/SLIT2/PLXNA1/PLXNB3/CCK/GDF7/PTN/SPP1/BMPR1B/LGR6/NR4A2/NRP2	21
BP	GO:0046632	alpha-beta T cell differentiation	8/438	111/18800	0.004452828	0.026652947	0.01883111	IFNG/IL6/TNFSF4/CCL19/SEMA4A/IL6R/PTGER4/RORA	8
BP	GO:0014031	mesenchymal cell development	7/438	88/18800	0.004459954	0.026653024	0.018831164	MAPK3/EDN3/SEMA4A/SEMA6D/FGF19/NRTN/NRP2	7
BP	GO:0036293	response to decreased oxygen levels	15/438	299/18800	0.00458291	0.027114997	0.019157563	CXCL12/PENK/PLAU/TFRC/ADIPOQ/LEP/IL1A/VEGFD/NPPC/PGF/STC2/ANGPTL4/NR4A2/RORA/TGFBR3	15
BP	GO:0036230	granulocyte activation	5/438	47/18800	0.004603346	0.027114997	0.019157563	CXCL8/CXCL6/CTSG/PLA2G2A/CXCR2	5
BP	GO:0045776	negative regulation of blood pressure	5/438	47/18800	0.004603346	0.027114997	0.019157563	ADIPOQ/APLN/KL/NPY/ADRB2	5
BP	GO:0050919	negative chemotaxis	5/438	47/18800	0.004603346	0.027114997	0.019157563	SEMA4A/SEMA6D/SLIT2/LGR6/NRP2	5
BP	GO:0090279	regulation of calcium ion import	5/438	47/18800	0.004603346	0.027114997	0.019157563	CXCL12/SEMG1/PDGFRB/CCL2/GCG	5
BP	GO:0101023	vascular endothelial cell proliferation	5/438	47/18800	0.004603346	0.027114997	0.019157563	FGF2/CCL2/APLN/GHRL/IGF2	5
BP	GO:1905562	regulation of vascular endothelial cell proliferation	5/438	47/18800	0.004603346	0.027114997	0.019157563	FGF2/CCL2/APLN/GHRL/IGF2	5
BP	GO:0002468	dendritic cell antigen processing and presentation	3/438	15/18800	0.004638568	0.027114997	0.019157563	SLC11A1/CCL19/CCL21	3
BP	GO:0034112	positive regulation of homotypic cell-cell adhesion	3/438	15/18800	0.004638568	0.027114997	0.019157563	IL6/CTSG/TNFSF11	3
BP	GO:0042976	activation of Janus kinase activity	3/438	15/18800	0.004638568	0.027114997	0.019157563	AGT/GHR/IL6R	3
BP	GO:0044406	adhesion of symbiont to host	3/438	15/18800	0.004638568	0.027114997	0.019157563	LTF/BPIFA1/INHBB	3
BP	GO:0044793	negative regulation by host of viral process	3/438	15/18800	0.004638568	0.027114997	0.019157563	LTF/PTX3/CRP	3
BP	GO:0045187	regulation of circadian sleep/wake cycle, sleep	3/438	15/18800	0.004638568	0.027114997	0.019157563	PTGDS/CSF2/GHRL	3
BP	GO:1904251	regulation of bile acid metabolic process	3/438	15/18800	0.004638568	0.027114997	0.019157563	FGF19/FGFR4/NR1H4	3
BP	GO:0007187	G protein-coupled receptor signaling pathway, coupled to cyclic nucleotide second messenger	6/438	67/18800	0.004653184	0.027158067	0.019187993	CCL2/AGT/NPY/PTH1R/SSTR1/SSTR5	6
BP	GO:0006939	smooth muscle contraction	8/438	112/18800	0.004700481	0.027361611	0.019331803	F2R/EDN2/EDN3/AGT/GHRL/ADRB2/GPER1/PTGER3	8
BP	GO:0031099	regeneration	11/438	188/18800	0.004702663	0.027361611	0.019331803	CXCL12/IL6/JUN/FGF10/PGF/PTN/SPP1/LGR6/NR0B2/NR4A3/TGFBR3	11
BP	GO:1901617	organic hydroxy compound biosynthetic process	13/438	243/18800	0.004749087	0.027588885	0.019492378	IFNG/LEP/FGF2/BMP5/BMP6/FGF19/KL/ADCYAP1R1/FGFR4/GPER1/NR1H4/NR4A2/PTH1R	13
BP	GO:0060603	mammary gland duct morphogenesis	4/438	30/18800	0.004929185	0.02857118	0.020186399	CCL11/FGF10/AR/PGR	4
BP	GO:0030099	myeloid cell differentiation	18/438	391/18800	0.00493651	0.02857118	0.020186399	IFNG/MMP9/LTF/PRTN3/TLR3/TFRC/ADIPOQ/STAT1/JUN/TNFSF11/CCL19/FOS/CSF2/IL11/INHA/INHBA/LIF/TGFBR3	18
BP	GO:0016049	cell growth	21/438	484/18800	0.004941053	0.02857118	0.020186399	CXCL12/S100A9/S100A8/CRABP2/MAPT/EDN2/EDN3/SEMA4A/SEMA6D/SLIT2/PLXNA1/AGT/INHBA/LTBP4/OSGIN1/SPP1/AGTR1/AVPR1A/IL17RB/NPR1/NRP2	21
BP	GO:1904659	glucose transmembrane transport	8/438	113/18800	0.004958567	0.028628274	0.020226738	PPBP/FABP5/ADIPOQ/LEP/PRKCB/FGF19/GIP/NR4A3	8
BP	GO:0046626	regulation of insulin receptor signaling pathway	6/438	68/18800	0.005005552	0.028766567	0.020324447	SOCS3/LEP/PRKCB/AGT/IGF2/NR1H4	6
BP	GO:0050709	negative regulation of protein secretion	6/438	68/18800	0.005005552	0.028766567	0.020324447	F2R/BMP8A/CHGA/FAM3D/GHRL/INHBB	6
BP	GO:0061180	mammary gland epithelium development	6/438	68/18800	0.005005552	0.028766567	0.020324447	FGF2/TNFSF11/CCL11/FGF10/AR/PGR	6
BP	GO:0043114	regulation of vascular permeability	5/438	48/18800	0.005042299	0.02880106	0.020348817	AZU1/SLIT2/BMP6/ANGPT1/NPR1	5
BP	GO:0048146	positive regulation of fibroblast proliferation	5/438	48/18800	0.005042299	0.02880106	0.020348817	JUN/PDGFRB/FGF10/AGT/PDGFD	5
BP	GO:0060976	coronary vasculature development	5/438	48/18800	0.005042299	0.02880106	0.020348817	FGF2/PDGFRB/APLN/GPER1/TGFBR3	5
BP	GO:0071825	protein-lipid complex subunit organization	5/438	48/18800	0.005042299	0.02880106	0.020348817	PLA2G2A/MPO/AGT/AGTR1/NR1H4	5
BP	GO:0031644	regulation of nervous system process	9/438	138/18800	0.005080922	0.028977496	0.020473475	FABP5/F2R/IL1A/TAFA4/AGT/GHRL/VIP/ADRB2/AVPR1A	9
BP	GO:0001822	kidney development	15/438	303/18800	0.005170548	0.029443833	0.020802956	MMP9/ADIPOQ/STAT1/FGF2/PDGFRB/ARG2/FGF10/SLIT2/AGT/BMP6/LIF/PDGFD/AGTR1/ANGPT1/IL6R	15
BP	GO:0006898	receptor-mediated endocytosis	13/438	246/18800	0.005256143	0.029885839	0.021115246	CXCL8/TFRC/ADIPOQ/MSR1/VTN/CCL19/CCL21/ACKR3/CXCR2/APLN/DKK1/ADRB2/ANGPT1	13
BP	GO:0051384	response to glucocorticoid	9/438	139/18800	0.005324179	0.030226819	0.021356158	IL6/ADIPOQ/FOS/SLIT2/BMP6/IL1RN/AVPR1A/GHR/SSTR5	9
BP	GO:0052547	regulation of peptidase activity	20/438	456/18800	0.005348071	0.030316521	0.021419536	LCN1/S100A9/S100A8/SERPIND1/MMP9/ANOS1/LTF/R3HDML/PI15/SEMG1/F2R/MAPT/CST4/SPINK5/BIRC5/VTN/AGT/TNFSF15/GPER1/NR4A1	20
BP	GO:0032370	positive regulation of lipid transport	6/438	69/18800	0.005377114	0.030389211	0.021470893	ADIPOQ/TNFSF11/IL1A/BMP6/GHRL/SPP1	6
BP	GO:0043550	regulation of lipid kinase activity	6/438	69/18800	0.005377114	0.030389211	0.021470893	SOCS3/FGF2/PDGFRB/CCL19/CCL21/CD19	6
BP	GO:0002762	negative regulation of myeloid leukocyte differentiation	5/438	49/18800	0.005510101	0.031092052	0.021967472	LTF/TLR3/ADIPOQ/INHA/INHBA	5
BP	GO:0045987	positive regulation of smooth muscle contraction	4/438	31/18800	0.00555702	0.031092052	0.021967472	F2R/EDN2/GHRL/GPER1	4
BP	GO:0001991	regulation of systemic arterial blood pressure by circulatory renin-angiotensin	3/438	16/18800	0.0056113	0.031092052	0.021967472	CTSG/F2R/CMA1	3
BP	GO:0008228	opsonization	3/438	16/18800	0.0056113	0.031092052	0.021967472	LBP/PTX3/CRP	3
BP	GO:0010820	positive regulation of T cell chemotaxis	3/438	16/18800	0.0056113	0.031092052	0.021967472	S100A7/CCL21/XCL2	3
BP	GO:0010919	regulation of inositol phosphate biosynthetic process	3/438	16/18800	0.0056113	0.031092052	0.021967472	ADCYAP1R1/GPER1/PTH1R	3
BP	GO:0045342	MHC class II biosynthetic process	3/438	16/18800	0.0056113	0.031092052	0.021967472	IFNG/AZU1/SLC11A1	3
BP	GO:0045780	positive regulation of bone resorption	3/438	16/18800	0.0056113	0.031092052	0.021967472	TFRC/TNFSF11/SPP1	3
BP	GO:0046068	cGMP metabolic process	3/438	16/18800	0.0056113	0.031092052	0.021967472	NPPC/NPR1/RORA	3
BP	GO:0051238	sequestering of metal ion	3/438	16/18800	0.0056113	0.031092052	0.021967472	S100A9/S100A8/S100A7	3
BP	GO:0072109	glomerular mesangium development	3/438	16/18800	0.0056113	0.031092052	0.021967472	PDGFRB/PDGFD/IL6R	3
BP	GO:1902285	semaphorin-plexin signaling pathway involved in neuron projection guidance	3/438	16/18800	0.0056113	0.031092052	0.021967472	PLXNA1/PLXNB3/NRP2	3
BP	GO:2000696	regulation of epithelial cell differentiation involved in kidney development	3/438	16/18800	0.0056113	0.031092052	0.021967472	MMP9/STAT1/LIF	3
BP	GO:0002699	positive regulation of immune effector process	13/438	248/18800	0.005617646	0.031092052	0.021967472	IFNG/RAET1E/RAET1G/IL6/LBP/RBP4/TFRC/PGC/TNFSF4/CCL19/IL13RA2/NR4A3/NCR3	13
BP	GO:0051952	regulation of amine transport	7/438	92/18800	0.005688053	0.031342843	0.022144663	CXCL12/LEP/AGT/CHGA/FGF20/VIP/AVPR1A	7
BP	GO:0060761	negative regulation of response to cytokine stimulus	7/438	92/18800	0.005688053	0.031342843	0.022144663	MMP12/IL6/ADIPOQ/SLIT2/IL36RN/IL1RN/NR1H4	7
BP	GO:1903035	negative regulation of response to wounding	7/438	92/18800	0.005688053	0.031342843	0.022144663	PLAU/FGF2/PROC/APOH/VTN/TAFA5/SPP1	7
BP	GO:0030857	negative regulation of epithelial cell differentiation	5/438	50/18800	0.006007722	0.032910721	0.023252416	IFNG/REG3G/MMP9/STAT1/IL1A	5
BP	GO:0031281	positive regulation of cyclase activity	5/438	50/18800	0.006007722	0.032910721	0.023252416	MAPK3/GUCA2A/ADRB2/LGR5/VIPR2	5
BP	GO:2000107	negative regulation of leukocyte apoptotic process	5/438	50/18800	0.006007722	0.032910721	0.023252416	CXCL12/IDO1/ARG2/CCL19/CCL21	5
BP	GO:2001238	positive regulation of extrinsic apoptotic signaling pathway	5/438	50/18800	0.006007722	0.032910721	0.023252416	AGT/INHBA/TNFSF12/BMPR1B/GPER1	5
BP	GO:0007409	axonogenesis	19/438	430/18800	0.006058138	0.033138457	0.023413319	CXCL12/S100B/ANOS1/CRABP2/MAPT/EDN2/EDN3/SEMA4A/SEMA6D/SLIT2/PLXNA1/PLXNB3/CCK/GDF7/SPP1/BMPR1B/LGR6/NR4A2/NRP2	19
BP	GO:0008645	hexose transmembrane transport	8/438	117/18800	0.006100864	0.033226653	0.023475632	PPBP/FABP5/ADIPOQ/LEP/PRKCB/FGF19/GIP/NR4A3	8
BP	GO:0032609	interferon-gamma production	8/438	117/18800	0.006100864	0.033226653	0.023475632	TLR3/SLC11A1/TNFSF4/IL36RN/INHA/INHBA/IL20RB/NR1H4	8
BP	GO:0032649	regulation of interferon-gamma production	8/438	117/18800	0.006100864	0.033226653	0.023475632	TLR3/SLC11A1/TNFSF4/IL36RN/INHA/INHBA/IL20RB/NR1H4	8
BP	GO:0071496	cellular response to external stimulus	15/438	309/18800	0.006165161	0.033528099	0.023688612	PENK/TLR3/LEP/MAPK3/TNFRSF10B/ALB/FOS/AGT/BMP6/INHBB/AVPR1A/NR1H4/NR4A2/PTGER4/TNFRSF8	15
BP	GO:2000379	positive regulation of reactive oxygen species metabolic process	6/438	71/18800	0.006180201	0.033561179	0.023711984	MAPT/LEP/PDGFRB/CRP/AGT/AGTR1	6
BP	GO:0001516	prostaglandin biosynthetic process	4/438	32/18800	0.00623605	0.033620834	0.023754132	PTGDS/FABP5/EDN2/AVPR1A	4
BP	GO:0002828	regulation of type 2 immune response	4/438	32/18800	0.00623605	0.033620834	0.023754132	IL6/IDO1/ARG2/TNFSF4	4
BP	GO:0003338	metanephros morphogenesis	4/438	32/18800	0.00623605	0.033620834	0.023754132	STAT1/PDGFRB/FGF10/LIF	4
BP	GO:0006026	aminoglycan catabolic process	4/438	32/18800	0.00623605	0.033620834	0.023754132	PGLYRP3/PGLYRP4/CHIT1/FGF2	4
BP	GO:0046457	prostanoid biosynthetic process	4/438	32/18800	0.00623605	0.033620834	0.023754132	PTGDS/FABP5/EDN2/AVPR1A	4
BP	GO:0021953	central nervous system neuron differentiation	10/438	169/18800	0.006370869	0.034298342	0.024232813	MAPT/LEP/RAC3/SLIT2/GDF7/INHBA/NPY/NR4A2/NRP2/RORA	10
BP	GO:1905954	positive regulation of lipid localization	7/438	94/18800	0.00638938	0.034315669	0.024245054	ADIPOQ/MSR1/TNFSF11/IL1A/BMP6/GHRL/SPP1	7
BP	GO:0043393	regulation of protein binding	11/438	196/18800	0.006392404	0.034315669	0.024245054	MMP9/ADIPOQ/MAPK3/TNFSF11/VTN/DKK1/GCG/GREM2/ADRB2/ANGPT1/TGFBR3	11
BP	GO:0009409	response to cold	5/438	51/18800	0.006536123	0.034986932	0.024719322	HSPA2/CXCL10/FOS/VGF/ADRB2	5
BP	GO:0043124	negative regulation of I-kappaB kinase/NF-kappaB signaling	5/438	51/18800	0.006536123	0.034986932	0.024719322	ADIPOQ/STAT1/NLRX1/NR1H4/RORA	5
BP	GO:1903036	positive regulation of response to wounding	6/438	72/18800	0.006612912	0.035294782	0.024936827	REG3G/DUOX1/F2R/APOH/VTN/PTN	6
BP	GO:0014065	phosphatidylinositol 3-kinase signaling	9/438	144/18800	0.006678567	0.035294782	0.024936827	F2R/LEP/FGF2/PDGFRB/AGT/OSM/PDGFD/ANGPT1/GPER1	9
BP	GO:0033135	regulation of peptidyl-serine phosphorylation	9/438	144/18800	0.006678567	0.035294782	0.024936827	IFNG/IL6/TFRC/DKK1/GCG/IL11/LIF/OSM/ANGPT1	9
BP	GO:1903038	negative regulation of leukocyte cell-cell adhesion	9/438	144/18800	0.006678567	0.035294782	0.024936827	CXCL12/CTSG/IDO1/CCL28/ARG2/TNFSF4/CCL21/CCL25/IL20RB	9
BP	GO:0002544	chronic inflammatory response	3/438	17/18800	0.006697248	0.035294782	0.024936827	S100A9/S100A8/IDO1	3
BP	GO:0002830	positive regulation of type 2 immune response	3/438	17/18800	0.006697248	0.035294782	0.024936827	IL6/IDO1/TNFSF4	3
BP	GO:0030949	positive regulation of vascular endothelial growth factor receptor signaling pathway	3/438	17/18800	0.006697248	0.035294782	0.024936827	VTN/PRKCB/FGF10	3
BP	GO:0032310	prostaglandin secretion	3/438	17/18800	0.006697248	0.035294782	0.024936827	LEP/TNFSF11/IL1A	3
BP	GO:0050802	circadian sleep/wake cycle, sleep	3/438	17/18800	0.006697248	0.035294782	0.024936827	PTGDS/CSF2/GHRL	3
BP	GO:0051770	positive regulation of nitric-oxide synthase biosynthetic process	3/438	17/18800	0.006697248	0.035294782	0.024936827	IFNG/STAT1/CCL2	3
BP	GO:0051969	regulation of transmission of nerve impulse	3/438	17/18800	0.006697248	0.035294782	0.024936827	AGT/GHRL/AVPR1A	3
BP	GO:0015749	monosaccharide transmembrane transport	8/438	119/18800	0.006741971	0.035430809	0.025032934	PPBP/FABP5/ADIPOQ/LEP/PRKCB/FGF19/GIP/NR4A3	8
BP	GO:0045471	response to ethanol	8/438	119/18800	0.006741971	0.035430809	0.025032934	S100A8/PENK/ADIPOQ/LEP/FGF19/NPPC/ADCYAP1R1/NR0B2	8
BP	GO:0014033	neural crest cell differentiation	7/438	95/18800	0.006763258	0.035492898	0.025076802	MAPK3/EDN3/SEMA4A/SEMA6D/FGF19/NRTN/NRP2	7
BP	GO:0060402	calcium ion transport into cytosol	10/438	171/18800	0.006903269	0.036176993	0.025560136	CXCL10/CXCL9/CXCL11/F2R/FGF2/CCL19/CCL21/CD19/ADCYAP1R1/GPER1	10
BP	GO:0009743	response to carbohydrate	12/438	226/18800	0.006925408	0.036242325	0.025606295	NOX4/ADIPOQ/LEP/IL1A/PRKCB/CMA1/GCG/GHRL/GIP/GPER1/NR0B2/NR1H4	12
BP	GO:0072006	nephron development	9/438	145/18800	0.006978572	0.03646961	0.025766878	ADIPOQ/STAT1/FGF2/PDGFRB/AGT/LIF/PDGFD/ANGPT1/IL6R	9
BP	GO:0032732	positive regulation of interleukin-1 production	6/438	73/18800	0.007067188	0.036829977	0.026021489	IFNG/AZU1/IL6/CCL19/SAA1/IL16	6
BP	GO:0033555	multicellular organismal response to stress	6/438	73/18800	0.007067188	0.036829977	0.026021489	PENK/IDO1/TAC1/ADCYAP1R1/NR4A2/PRKCG	6
BP	GO:1902930	regulation of alcohol biosynthetic process	5/438	52/18800	0.007096253	0.036930082	0.026092216	BMP5/BMP6/ADCYAP1R1/GPER1/PTH1R	5
BP	GO:0001763	morphogenesis of a branching structure	11/438	199/18800	0.007136581	0.037088446	0.026204105	SOCS3/FGF2/CCL11/FGF10/SLIT2/PLXNA1/AGT/GDF7/AR/MET/PGR	11
BP	GO:0046330	positive regulation of JNK cascade	7/438	96/18800	0.007153146	0.037123046	0.026228551	NOX1/TLR3/TNFSF11/IL1A/CCL19/CCL21/FGF19	7
BP	GO:0048588	developmental cell growth	12/438	227/18800	0.007163099	0.037123283	0.026228718	CXCL12/CRABP2/MAPT/EDN2/EDN3/SEMA4A/SEMA6D/SLIT2/PLXNA1/AGT/SPP1/NRP2	12
BP	GO:0106106	cold-induced thermogenesis	9/438	146/18800	0.007288794	0.037670498	0.026615342	FABP5/FABP4/ADIPOQ/LEP/GHRL/ADRB2/ESRRG/LEPR/NPR3	9
BP	GO:0120161	regulation of cold-induced thermogenesis	9/438	146/18800	0.007288794	0.037670498	0.026615342	FABP5/FABP4/ADIPOQ/LEP/GHRL/ADRB2/ESRRG/LEPR/NPR3	9
BP	GO:0034284	response to monosaccharide	11/438	200/18800	0.007399125	0.038188048	0.026981007	NOX4/ADIPOQ/LEP/IL1A/CMA1/GCG/GHRL/GIP/GPER1/NR0B2/NR1H4	11
BP	GO:0030282	bone mineralization	8/438	121/18800	0.007432783	0.03825637	0.027029278	LTF/LEP/BMP6/KL/PTN/ADRB2/BMPR1B/PTH1R	8
BP	GO:0048675	axon extension	8/438	121/18800	0.007432783	0.03825637	0.027029278	CXCL12/MAPT/EDN2/EDN3/SEMA4A/SEMA6D/SLIT2/NRP2	8
BP	GO:0010469	regulation of signaling receptor activity	10/438	173/18800	0.007469522	0.038392729	0.02712562	IFNG/PLAU/MUC4/CCL2/TAFA4/BTC/DKK1/EPGN/GREM2/ADRB2	10
BP	GO:0002285	lymphocyte activation involved in immune response	11/438	201/18800	0.007669143	0.039364767	0.027812394	IFNG/IL6/TFRC/SLC11A1/TNFSF4/CCL19/CD19/SEMA4A/IL6R/PTGER4/RORA	11
BP	GO:0048260	positive regulation of receptor-mediated endocytosis	5/438	53/18800	0.007689045	0.039412932	0.027846424	VTN/CCL19/CCL21/APLN/ANGPT1	5
BP	GO:0031128	developmental induction	4/438	34/18800	0.007754521	0.039640095	0.028006922	FGF2/FGF10/DKK1/AR	4
BP	GO:0110110	positive regulation of animal organ morphogenesis	4/438	34/18800	0.007754521	0.039640095	0.028006922	FGF2/FGF10/DKK1/AR	4
BP	GO:0007250	activation of NF-kappaB-inducing kinase activity	3/438	18/18800	0.007899488	0.040271265	0.028452862	TLR3/TNFRSF10B/TNFSF15	3
BP	GO:0060263	regulation of respiratory burst	3/438	18/18800	0.007899488	0.040271265	0.028452862	LBP/IGHA1/IGHA2	3
BP	GO:0042445	hormone metabolic process	12/438	230/18800	0.007914883	0.04029493	0.028469582	RBP4/CRABP2/DUOX1/CTSG/LEP/PCSK2/CMA1/BMP5/BMP6/SPP1/STC2/GHR	12
BP	GO:0022612	gland morphogenesis	8/438	123/18800	0.008175613	0.041469332	0.029299333	IL6/CCL11/FGF10/PLXNA1/GDF7/PTN/AR/PGR	8
BP	GO:0032355	response to estradiol	8/438	123/18800	0.008175613	0.041469332	0.029299333	PENK/LEP/PDGFRB/FGF10/AGT/ADCYAP1R1/GPER1/SSTR1	8
BP	GO:0072593	reactive oxygen species metabolic process	12/438	231/18800	0.008178766	0.041469332	0.029299333	NOX4/DUOX1/NOX1/MAPT/LEP/MPO/PDGFRB/ARG2/TAFA4/CRP/AGT/AGTR1	12
BP	GO:0016525	negative regulation of angiogenesis	9/438	149/18800	0.008282955	0.041940853	0.029632477	CXCL10/STAT1/SPINK5/APOH/TAFA5/SEMA4A/AGT/GHRL/NPR1	9
BP	GO:0051607	defense response to virus	14/438	290/18800	0.008369811	0.042323459	0.0299028	IFNG/MICB/CXCL10/CXCL9/MMP12/AZU1/IL6/BPIFA1/TLR3/STAT1/NLRX1/TKFC/RNASE2/IFITM1	14
BP	GO:0010038	response to metal ion	16/438	351/18800	0.008518153	0.043015524	0.030391764	S100A8/PENK/MMP9/FABP4/TFRC/MAPT/JUN/MAPK3/JUND/IL1A/AQP9/CHP2/FOS/BMP6/INHBB/TNFRSF11B	16
BP	GO:0050878	regulation of body fluid levels	17/438	382/18800	0.008552539	0.043031529	0.030403072	SERPIND1/IL6/PLAU/BPIFA1/CTSG/F2R/CSRP1/PROC/APOH/VTN/FGF10/SAA1/APLN/VIP/MET/NPR1/NPR3	17
BP	GO:0061045	negative regulation of wound healing	6/438	76/18800	0.008565264	0.043031529	0.030403072	PLAU/FGF2/PROC/APOH/VTN/TAFA5	6
BP	GO:0046683	response to organophosphorus	8/438	124/18800	0.008567259	0.043031529	0.030403072	PENK/DUOX1/ADIPOQ/STAT1/AQP9/FOS/INHBB/VGF	8
BP	GO:0051224	negative regulation of protein transport	8/438	124/18800	0.008567259	0.043031529	0.030403072	ADIPOQ/F2R/BMP8A/CHGA/FAM3D/GHRL/INHBB/ANGPT1	8
BP	GO:0002446	neutrophil mediated immunity	4/438	35/18800	0.008597209	0.043084927	0.030440799	CXCL6/AZU1/IL6/CTSG	4
BP	GO:0042063	gliogenesis	14/438	291/18800	0.008612386	0.043084927	0.030440799	IFNG/S100A9/S100A8/PENK/AZU1/IL6/MAPT/MAPK3/FGF2/CCL2/FGF10/LIF/PTN/LEPR	14
BP	GO:0140546	defense response to symbiont	14/438	291/18800	0.008612386	0.043084927	0.030440799	IFNG/MICB/CXCL10/CXCL9/MMP12/AZU1/IL6/BPIFA1/TLR3/STAT1/NLRX1/TKFC/RNASE2/IFITM1	14
BP	GO:0010675	regulation of cellular carbohydrate metabolic process	9/438	150/18800	0.008636242	0.043146666	0.03048442	ADIPOQ/LEP/GCG/IGF2/ADCYAP1R1/GPER1/LEPR/PTH1R/RORA	9
BP	GO:0010466	negative regulation of peptidase activity	13/438	262/18800	0.008739337	0.043545804	0.030766423	LCN1/SERPIND1/MMP9/ANOS1/LTF/R3HDML/PI15/CST4/SPINK5/BIRC5/VTN/AGT/NR4A1	13
BP	GO:1904062	regulation of cation transmembrane transport	16/438	352/18800	0.008739377	0.043545804	0.030766423	HSPA2/IFNG/CXCL10/CXCL9/CXCL11/MMP9/BPIFA1/F2R/AHNAK/KCNH2/CCL2/CD19/EDN3/AGT/ADRB2/GPER1	16
BP	GO:0032869	cellular response to insulin stimulus	11/438	205/18800	0.008826755	0.043922778	0.031032766	ADIPOQ/STAT1/SOCS3/LEP/PRKCB/AGT/IGF2/INHBB/KL/GHR/NR1H4	11
BP	GO:0070997	neuron death	16/438	353/18800	0.008965162	0.04454831	0.031474723	IFNG/F2R/MAPT/JUN/CCL2/FOS/CHGA/DKK1/FGF20/NPY/ANGPT1/CNTFR/GHR/NR4A2/NR4A3/PRKCG	16
BP	GO:0061098	positive regulation of protein tyrosine kinase activity	5/438	55/18800	0.008976279	0.04454831	0.031474723	NOX4/AGT/BTC/EPGN/GHRL	5
BP	GO:2000181	negative regulation of blood vessel morphogenesis	9/438	151/18800	0.009000849	0.04454831	0.031474723	CXCL10/STAT1/SPINK5/APOH/TAFA5/SEMA4A/AGT/GHRL/NPR1	9
BP	GO:0030217	T cell differentiation	13/438	263/18800	0.009005961	0.04454831	0.031474723	IFNG/IL6/LEP/SPINK5/IL1A/TNFSF4/CCL19/SEMA4A/TNFSF9/IL6R/LEPR/PTGER4/RORA	13
BP	GO:0007411	axon guidance	12/438	234/18800	0.009011908	0.04454831	0.031474723	CXCL12/ANOS1/EDN3/SEMA4A/SEMA6D/SLIT2/PLXNA1/PLXNB3/GDF7/BMPR1B/LGR6/NRP2	12
BP	GO:0008202	steroid metabolic process	15/438	323/18800	0.009090177	0.044804856	0.031655981	IFNG/LEP/IL1A/AGT/BMP5/BMP6/FGF19/SPP1/AGTR1/ANGPTL3/FGFR4/LEPR/NR0B2/NR1H4/RORA	15
BP	GO:0032720	negative regulation of tumor necrosis factor production	6/438	77/18800	0.009111636	0.044804856	0.031655981	LBP/ADIPOQ/ARG2/GHRL/IL37/NR1H4	6
BP	GO:0045913	positive regulation of carbohydrate metabolic process	6/438	77/18800	0.009111636	0.044804856	0.031655981	IFNG/GCG/IGF2/ADCYAP1R1/GPER1/PTH1R	6
BP	GO:0050772	positive regulation of axonogenesis	6/438	77/18800	0.009111636	0.044804856	0.031655981	CXCL12/CRABP2/MAPT/SLIT2/PLXNA1/PLXNB3	6
BP	GO:0006071	glycerol metabolic process	3/438	19/18800	0.009220681	0.045045493	0.031825999	LEP/TKFC/ANGPTL3	3
BP	GO:0015732	prostaglandin transport	3/438	19/18800	0.009220681	0.045045493	0.031825999	LEP/TNFSF11/IL1A	3
BP	GO:0032930	positive regulation of superoxide anion generation	3/438	19/18800	0.009220681	0.045045493	0.031825999	MAPT/CRP/AGT	3
BP	GO:0042749	regulation of circadian sleep/wake cycle	3/438	19/18800	0.009220681	0.045045493	0.031825999	PTGDS/CSF2/GHRL	3
BP	GO:0060977	coronary vasculature morphogenesis	3/438	19/18800	0.009220681	0.045045493	0.031825999	FGF2/PDGFRB/TGFBR3	3
BP	GO:0097485	neuron projection guidance	12/438	235/18800	0.009303845	0.045392586	0.03207123	CXCL12/ANOS1/EDN3/SEMA4A/SEMA6D/SLIT2/PLXNA1/PLXNB3/GDF7/BMPR1B/LGR6/NRP2	12
BP	GO:0032963	collagen metabolic process	7/438	101/18800	0.0093567	0.045531889	0.032169652	MMP12/IL6/MMP9/PRTN3/F2R/PDGFRB/NPPC	7
BP	GO:0048477	oogenesis	7/438	101/18800	0.0093567	0.045531889	0.032169652	PTX3/AMH/INHBB/NPPC/PTN/BMPR1B/LGR5	7
BP	GO:1905332	positive regulation of morphogenesis of an epithelium	4/438	36/18800	0.009497582	0.046157509	0.032611671	FGF2/AGT/LIF/AR	4
BP	GO:0051091	positive regulation of DNA-binding transcription factor activity	13/438	265/18800	0.009558334	0.046392588	0.032777762	S100A9/S100A8/S100A12/IL6/LTF/TLR3/TFRC/TNFSF11/PRKCB/AGT/AMH/NTS/AR	13
BP	GO:0010676	positive regulation of cellular carbohydrate metabolic process	5/438	56/18800	0.009672507	0.046752849	0.033032297	GCG/IGF2/ADCYAP1R1/GPER1/PTH1R	5
BP	GO:0050433	regulation of catecholamine secretion	5/438	56/18800	0.009672507	0.046752849	0.033032297	CXCL12/AGT/CHGA/FGF20/VIP	5
BP	GO:0055078	sodium ion homeostasis	5/438	56/18800	0.009672507	0.046752849	0.033032297	IL1A/AGT/AGTR1/AVPR1A/NPR1	5
BP	GO:0031279	regulation of cyclase activity	6/438	78/18800	0.009682469	0.046752849	0.033032297	MAPK3/GUCA2A/ADRB2/LGR5/NPR3/VIPR2	6
BP	GO:0048754	branching morphogenesis of an epithelial tube	9/438	153/18800	0.009764907	0.047090227	0.033270664	FGF2/CCL11/FGF10/SLIT2/AGT/GDF7/AR/MET/PGR	9
BP	GO:0010721	negative regulation of cell development	10/438	181/18800	0.010100753	0.048647199	0.034370712	IL6/PAEP/LTF/IL1A/CCL11/SEMA4A/SEMA6D/NPPC/PTN/SPP1	10
BP	GO:0050770	regulation of axonogenesis	9/438	154/18800	0.010164803	0.048830148	0.034499971	CXCL12/CRABP2/MAPT/SEMA4A/SEMA6D/SLIT2/PLXNA1/PLXNB3/SPP1	9
BP	GO:0097553	calcium ion transmembrane import into cytosol	9/438	154/18800	0.010164803	0.048830148	0.034499971	CXCL10/CXCL9/CXCL11/F2R/FGF2/CCL19/CCL21/CD19/GPER1	9
BP	GO:0010522	regulation of calcium ion transport into cytosol	7/438	103/18800	0.010364117	0.049723876	0.035131417	CXCL10/CXCL9/CXCL11/F2R/CD19/ADCYAP1R1/GPER1	7
BP	GO:0050432	catecholamine secretion	5/438	57/18800	0.01040497	0.049850778	0.035221077	CXCL12/AGT/CHGA/FGF20/VIP	5
BP	GO:0010092	specification of animal organ identity	4/438	37/18800	0.010457089	0.049850778	0.035221077	FGF2/FGF10/DKK1/AR	4
BP	GO:0042092	type 2 immune response	4/438	37/18800	0.010457089	0.049850778	0.035221077	IL6/IDO1/ARG2/TNFSF4	4
BP	GO:0071276	cellular response to cadmium ion	4/438	37/18800	0.010457089	0.049850778	0.035221077	MMP9/JUN/MAPK3/FOS	4
BP	GO:0071542	dopaminergic neuron differentiation	4/438	37/18800	0.010457089	0.049850778	0.035221077	DKK1/FGF20/VEGFD/NR4A2	4
BP	GO:0002577	regulation of antigen processing and presentation	3/438	20/18800	0.010663109	0.050384197	0.035597954	SLC11A1/CCL19/CCL21	3
BP	GO:0022410	circadian sleep/wake cycle process	3/438	20/18800	0.010663109	0.050384197	0.035597954	PTGDS/CSF2/GHRL	3
BP	GO:0032616	interleukin-13 production	3/438	20/18800	0.010663109	0.050384197	0.035597954	ARG2/TNFSF4/TSLP	3
BP	GO:0032656	regulation of interleukin-13 production	3/438	20/18800	0.010663109	0.050384197	0.035597954	ARG2/TNFSF4/TSLP	3
BP	GO:0051004	regulation of lipoprotein lipase activity	3/438	20/18800	0.010663109	0.050384197	0.035597954	APOH/ANGPTL3/ANGPTL4	3
BP	GO:1900424	regulation of defense response to bacterium	3/438	20/18800	0.010663109	0.050384197	0.035597954	PGC/SPINK5/ARG2	3
BP	GO:1903429	regulation of cell maturation	3/438	20/18800	0.010663109	0.050384197	0.035597954	PAEP/RAC3/NPPC	3
BP	GO:0042180	cellular ketone metabolic process	11/438	211/18800	0.010811389	0.050956321	0.036002176	FABP5/IDO1/ADIPOQ/BMP5/BMP6/FGF19/GIP/AVPR1A/FGFR4/NR1H4/NR4A3	11
BP	GO:0048863	stem cell differentiation	11/438	211/18800	0.010811389	0.050956321	0.036002176	MAPK3/FGF2/EDN3/SEMA4A/SEMA6D/FGF19/LIF/NRTN/OSM/PTN/NRP2	11
BP	GO:0006109	regulation of carbohydrate metabolic process	10/438	183/18800	0.010857115	0.05110755	0.036109024	IFNG/ADIPOQ/LEP/GCG/IGF2/ADCYAP1R1/GPER1/LEPR/PTH1R/RORA	10
BP	GO:0051279	regulation of release of sequestered calcium ion into cytosol	6/438	80/18800	0.010899765	0.051243937	0.036205386	CXCL10/CXCL9/CXCL11/F2R/CD19/GPER1	6
BP	GO:0008643	carbohydrate transport	9/438	156/18800	0.011001438	0.051657128	0.036497318	PPBP/FABP5/ADIPOQ/LEP/AQP9/PRKCB/FGF19/GIP/NR4A3	9
BP	GO:0051962	positive regulation of nervous system development	13/438	270/18800	0.011055519	0.051846093	0.036630827	IFNG/CXCL12/IL6/CRABP2/MAPT/SEMA4A/SLIT2/PLXNA1/PLXNB3/GHRL/LIF/PTN/GPER1	13
BP	GO:0048010	vascular endothelial growth factor receptor signaling pathway	5/438	58/18800	0.011174516	0.052273296	0.036932659	VTN/PRKCB/FGF10/VEGFD/PGF	5
BP	GO:0090303	positive regulation of wound healing	5/438	58/18800	0.011174516	0.052273296	0.036932659	REG3G/DUOX1/F2R/APOH/VTN	5
BP	GO:0060485	mesenchyme development	14/438	301/18800	0.011356238	0.053057136	0.037486466	IL6/STAT1/MAPK3/PDGFRB/EDN3/FGF10/SEMA4A/SEMA6D/AMH/BMP5/FGF19/NRTN/NRP2/TGFBR3	14
BP	GO:0030856	regulation of epithelial cell differentiation	9/438	157/18800	0.011438622	0.05328016	0.037644039	IFNG/REG3G/MMP9/STAT1/FGF2/IL1A/PROC/BMP6/LIF	9
BP	GO:0055067	monovalent inorganic cation homeostasis	9/438	157/18800	0.011438622	0.05328016	0.037644039	NOX1/MAPK3/SLC11A1/KCNH2/IL1A/AGT/AGTR1/AVPR1A/NPR1	9
BP	GO:0052548	regulation of endopeptidase activity	18/438	426/18800	0.011446632	0.05328016	0.037644039	LCN1/S100A9/S100A8/SERPIND1/MMP9/ANOS1/LTF/SEMG1/F2R/MAPT/CST4/SPINK5/BIRC5/VTN/AGT/TNFSF15/GPER1/NR4A1	18
BP	GO:0002385	mucosal immune response	4/438	38/18800	0.011477106	0.053289609	0.037650715	DEFA6/DEFA5/LTF/RNASE2	4
BP	GO:0032965	regulation of collagen biosynthetic process	4/438	38/18800	0.011477106	0.053289609	0.037650715	IL6/F2R/PDGFRB/NPPC	4
BP	GO:0030500	regulation of bone mineralization	6/438	81/18800	0.011547336	0.053483148	0.037787456	LTF/BMP6/KL/PTN/ADRB2/BMPR1B	6
BP	GO:0046209	nitric oxide metabolic process	6/438	81/18800	0.011547336	0.053483148	0.037787456	IFNG/PTX3/ARG2/AGT/NPY/RORA	6
BP	GO:0043547	positive regulation of GTPase activity	13/438	272/18800	0.011703019	0.054137298	0.038249633	PRTN3/CCL20/F2R/CCL19/CCL18/CCL26/CCL2/CCL21/CCL7/CCL11/CCL25/CCL3L3/XCL2	13
BP	GO:0043087	regulation of GTPase activity	16/438	364/18800	0.011768528	0.054373211	0.038416312	PRTN3/CCL20/F2R/CCL19/CCL18/CCL26/CCL2/CCL21/CCL7/CCL11/CCL25/CCL3L3/XCL2/PLXNA1/PLXNB3/MET	16
BP	GO:0046631	alpha-beta T cell activation	9/438	158/18800	0.011888678	0.054860684	0.038760727	IFNG/IL6/ARG2/TNFSF4/CCL19/SEMA4A/IL6R/PTGER4/RORA	9
BP	GO:0006826	iron ion transport	5/438	59/18800	0.011981969	0.055087652	0.038921086	IFNG/SLC22A17/LTF/TFRC/SLC11A1	5
BP	GO:0010574	regulation of vascular endothelial growth factor production	5/438	59/18800	0.011981969	0.055087652	0.038921086	IL6/NOX1/IL1A/CXCL17/RORA	5
BP	GO:2000351	regulation of endothelial cell apoptotic process	5/438	59/18800	0.011981969	0.055087652	0.038921086	CCL2/SCG2/ANGPT1/ANGPTL4/GPER1	5
BP	GO:1903707	negative regulation of hemopoiesis	7/438	106/18800	0.012020047	0.055194996	0.038996928	LTF/TLR3/ADIPOQ/TNFSF4/IL17D/INHA/INHBA	7
BP	GO:2001057	reactive nitrogen species metabolic process	6/438	82/18800	0.012221582	0.055406135	0.039146104	IFNG/PTX3/ARG2/AGT/NPY/RORA	6
BP	GO:0032874	positive regulation of stress-activated MAPK cascade	8/438	132/18800	0.012224248	0.055406135	0.039146104	NOX1/TLR3/LEP/TNFSF11/IL1A/CCL19/CCL21/FGF19	8
BP	GO:0019400	alditol metabolic process	3/438	21/18800	0.012228683	0.055406135	0.039146104	LEP/TKFC/ANGPTL3	3
BP	GO:0032098	regulation of appetite	3/438	21/18800	0.012228683	0.055406135	0.039146104	LEP/GHRL/NPY	3
BP	GO:0032727	positive regulation of interferon-alpha production	3/438	21/18800	0.012228683	0.055406135	0.039146104	MMP12/TLR3/STAT1	3
BP	GO:0033630	positive regulation of cell adhesion mediated by integrin	3/438	21/18800	0.012228683	0.055406135	0.039146104	CCL21/RAC3/LIF	3
BP	GO:0045063	T-helper 1 cell differentiation	3/438	21/18800	0.012228683	0.055406135	0.039146104	TNFSF4/CCL19/SEMA4A	3
BP	GO:0051767	nitric-oxide synthase biosynthetic process	3/438	21/18800	0.012228683	0.055406135	0.039146104	IFNG/STAT1/CCL2	3
BP	GO:0051769	regulation of nitric-oxide synthase biosynthetic process	3/438	21/18800	0.012228683	0.055406135	0.039146104	IFNG/STAT1/CCL2	3
BP	GO:0072243	metanephric nephron epithelium development	3/438	21/18800	0.012228683	0.055406135	0.039146104	ADIPOQ/STAT1/LIF	3
BP	GO:1901739	regulation of myoblast fusion	3/438	21/18800	0.012228683	0.055406135	0.039146104	CXCL10/CXCL9/GDF15	3
BP	GO:0048762	mesenchymal cell differentiation	12/438	244/18800	0.012274469	0.055546418	0.039245218	IL6/STAT1/MAPK3/EDN3/FGF10/SEMA4A/SEMA6D/BMP5/FGF19/NRTN/NRP2/TGFBR3	12
BP	GO:0014912	negative regulation of smooth muscle cell migration	4/438	39/18800	0.012558935	0.056765175	0.040106307	ADIPOQ/TAFA5/SEMA6D/SLIT2	4
BP	GO:0033209	tumor necrosis factor-mediated signaling pathway	7/438	107/18800	0.012612181	0.056937159	0.040227819	ADIPOQ/STAT1/TNFSF11/CD70/NR1H4/TNFRSF17/TNFRSF25	7
BP	GO:0045926	negative regulation of growth	12/438	245/18800	0.012644869	0.057016036	0.040283548	RBP4/GDF15/SEMA4A/SEMA6D/SLIT2/AGT/INHBA/OSGIN1/SPP1/STC2/ADRB2/NPR1	12
BP	GO:0071695	anatomical structure maturation	12/438	246/18800	0.013023778	0.058653964	0.041440793	PAEP/LTF/SEMG1/LEP/SPINK5/CCL19/CCL21/RAC3/NPPC/NR4A2/PGR/PTH1R	12
BP	GO:0014074	response to purine-containing compound	8/438	134/18800	0.013294551	0.059729834	0.042200928	PENK/DUOX1/ADIPOQ/STAT1/AQP9/FOS/INHBB/VGF	8
BP	GO:0070304	positive regulation of stress-activated protein kinase signaling cascade	8/438	134/18800	0.013294551	0.059729834	0.042200928	NOX1/TLR3/LEP/TNFSF11/IL1A/CCL19/CCL21/FGF19	8
BP	GO:0051954	positive regulation of amine transport	4/438	40/18800	0.013703806	0.061347862	0.043344113	CXCL12/AGT/VIP/AVPR1A	4
BP	GO:0072210	metanephric nephron development	4/438	40/18800	0.013703806	0.061347862	0.043344113	ADIPOQ/STAT1/PDGFRB/LIF	4
BP	GO:0097009	energy homeostasis	4/438	40/18800	0.013703806	0.061347862	0.043344113	EDN2/BMP8A/LEPR/NR4A3	4
BP	GO:0060401	cytosolic calcium ion transport	10/438	190/18800	0.013846292	0.061721165	0.043607863	CXCL10/CXCL9/CXCL11/F2R/FGF2/CCL19/CCL21/CD19/ADCYAP1R1/GPER1	10
BP	GO:1901654	response to ketone	10/438	190/18800	0.013846292	0.061721165	0.043607863	TNFSF4/CCL19/CCL21/FOS/SLIT2/SPP1/AR/AVPR1A/PTGER4/TGFBR3	10
BP	GO:1903706	regulation of hemopoiesis	16/438	371/18800	0.013884289	0.061721165	0.043607863	IFNG/LTF/TLR3/ADIPOQ/STAT1/SPINK5/TNFSF11/TNFSF4/CCL19/FOS/IL17D/INHA/INHBA/LIF/PTN/TNFSF9	16
BP	GO:0010829	negative regulation of glucose transmembrane transport	3/438	22/18800	0.013918971	0.061721165	0.043607863	FABP5/LEP/PRKCB	3
BP	GO:0010888	negative regulation of lipid storage	3/438	22/18800	0.013918971	0.061721165	0.043607863	IL6/LEP/CRP	3
BP	GO:0032928	regulation of superoxide anion generation	3/438	22/18800	0.013918971	0.061721165	0.043607863	MAPT/CRP/AGT	3
BP	GO:0034104	negative regulation of tissue remodeling	3/438	22/18800	0.013918971	0.061721165	0.043607863	IL6/AGT/TNFRSF11B	3
BP	GO:0046885	regulation of hormone biosynthetic process	3/438	22/18800	0.013918971	0.061721165	0.043607863	BMP5/BMP6/STC2	3
BP	GO:0055072	iron ion homeostasis	6/438	85/18800	0.014409683	0.063821611	0.045091892	IFNG/SLC22A17/LTF/TFRC/SLC11A1/BMP6	6
BP	GO:0032611	interleukin-1 beta production	7/438	110/18800	0.014514354	0.06405805	0.045258943	IFNG/AZU1/IL6/F2R/ARG2/CCL19/GHRL	7
BP	GO:0032651	regulation of interleukin-1 beta production	7/438	110/18800	0.014514354	0.06405805	0.045258943	IFNG/AZU1/IL6/F2R/ARG2/CCL19/GHRL	7
BP	GO:0048259	regulation of receptor-mediated endocytosis	7/438	110/18800	0.014514354	0.06405805	0.045258943	ADIPOQ/VTN/CCL19/CCL21/APLN/DKK1/ANGPT1	7
BP	GO:0031663	lipopolysaccharide-mediated signaling pathway	5/438	62/18800	0.014639697	0.064535227	0.045596083	LBP/LTF/MAPK3/CCL2/BMP6	5
BP	GO:0032733	positive regulation of interleukin-10 production	4/438	41/18800	0.01491287	0.065662192	0.046392317	IL6/TNFSF4/TSLP/IL20RB	4
BP	GO:0048640	negative regulation of developmental growth	7/438	111/18800	0.015191572	0.066810823	0.04720386	RBP4/GDF15/SEMA4A/SEMA6D/SPP1/STC2/ADRB2	7
BP	GO:0002695	negative regulation of leukocyte activation	10/438	193/18800	0.015300746	0.067206784	0.047483618	CTSG/IDO1/ARG2/TNFSF4/INHA/INHBA/GPER1/IL13RA2/IL20RB/TNFRSF13B	10
BP	GO:0050769	positive regulation of neurogenesis	11/438	222/18800	0.015317479	0.067206784	0.047483618	IFNG/CXCL12/IL6/CRABP2/MAPT/SLIT2/PLXNA1/PLXNB3/LIF/PTN/GPER1	11
BP	GO:0051960	regulation of nervous system development	18/438	440/18800	0.015459054	0.067748624	0.047866445	IFNG/CXCL12/IL6/CRABP2/MAPT/CCL11/SEMA4A/SEMA6D/SLIT2/PLXNA1/PLXNB3/DKK1/GHRL/LIF/PTN/SPP1/GPER1/RXRG	18
BP	GO:0032613	interleukin-10 production	5/438	63/18800	0.015606588	0.068156043	0.048154298	IL6/IDO1/TNFSF4/TSLP/IL20RB	5
BP	GO:0032653	regulation of interleukin-10 production	5/438	63/18800	0.015606588	0.068156043	0.048154298	IL6/IDO1/TNFSF4/TSLP/IL20RB	5
BP	GO:0046173	polyol biosynthetic process	5/438	63/18800	0.015606588	0.068156043	0.048154298	LEP/FGF2/ADCYAP1R1/GPER1/PTH1R	5
BP	GO:0008277	regulation of G protein-coupled receptor signaling pathway	8/438	138/18800	0.01563829	0.068214984	0.048195942	CXCL8/PTGDR2/APLN/CHGA/GRP/ADRB2/GPER1/MET	8
BP	GO:0010893	positive regulation of steroid biosynthetic process	3/438	23/18800	0.015735216	0.068240574	0.048214022	IFNG/IL1A/BMP6	3
BP	GO:0036315	cellular response to sterol	3/438	23/18800	0.015735216	0.068240574	0.048214022	INHBA/INHBB/RORA	3
BP	GO:0042745	circadian sleep/wake cycle	3/438	23/18800	0.015735216	0.068240574	0.048214022	PTGDS/CSF2/GHRL	3
BP	GO:0060444	branching involved in mammary gland duct morphogenesis	3/438	23/18800	0.015735216	0.068240574	0.048214022	CCL11/AR/PGR	3
BP	GO:1900120	regulation of receptor binding	3/438	23/18800	0.015735216	0.068240574	0.048214022	MMP9/ADIPOQ/GREM2	3
BP	GO:1902105	regulation of leukocyte differentiation	13/438	283/18800	0.015804861	0.068463368	0.048371433	IFNG/LTF/TLR3/ADIPOQ/SPINK5/TNFSF11/TNFSF4/CCL19/FOS/INHA/INHBA/LIF/TNFSF9	13
BP	GO:0001959	regulation of cytokine-mediated signaling pathway	9/438	166/18800	0.015978928	0.069137465	0.048847703	MMP12/IL6/ADIPOQ/SLIT2/IL36RN/IL1RN/TSLP/ANGPT1/NR1H4	9
BP	GO:0034142	toll-like receptor 4 signaling pathway	4/438	42/18800	0.016187207	0.069877262	0.049370391	S100A14/LBP/LTF/NR1H4	4
BP	GO:1904706	negative regulation of vascular associated smooth muscle cell proliferation	4/438	42/18800	0.016187207	0.069877262	0.049370391	ADIPOQ/TAFA5/APLN/GPER1	4
BP	GO:0034599	cellular response to oxidative stress	13/438	284/18800	0.016226	0.069964124	0.049431762	PENK/IL6/MMP9/NOX1/MAPT/JUN/MAPK3/MPO/FOS/PDGFD/MET/NR4A2/NR4A3	13
BP	GO:0055076	transition metal ion homeostasis	8/438	139/18800	0.016268159	0.070065278	0.049503231	IFNG/S100A9/S100A8/SLC22A17/LTF/TFRC/SLC11A1/BMP6	8
CC	GO:0019814	immunoglobulin complex	126/442	167/19594	1.21E-177	2.95E-175	2.73E-175	CD79A/CD79B/IGHA1/IGHA2/IGHG2/IGHG3/IGHG4/IGHJ1/IGHM/IGHV1-18/IGHV1-24/IGHV1-3/IGHV1-45/IGHV1-58/IGHV1-69/IGHV2-5/IGHV2-70/IGHV3-11/IGHV3-13/IGHV3-15/IGHV3-20/IGHV3-21/IGHV3-23/IGHV3-30/IGHV3-33/IGHV3-35/IGHV3-38/IGHV3-43/IGHV3-48/IGHV3-49/IGHV3-53/IGHV3-64/IGHV3-66/IGHV3-7/IGHV3-72/IGHV3-73/IGHV3-74/IGHV4-28/IGHV4-31/IGHV4-34/IGHV4-39/IGHV4-4/IGHV4-59/IGHV4-61/IGHV5-51/IGHV5-10-1/IGHV6-1/IGHV7-4…	126
CC	GO:0042571	immunoglobulin complex, circulating	52/442	77/19594	7.84E-68	9.56E-66	8.83E-66	IGHA1/IGHA2/IGHG2/IGHG3/IGHG4/IGHM/IGHV1-18/IGHV1-24/IGHV1-3/IGHV1-45/IGHV1-58/IGHV1-69/IGHV2-5/IGHV2-70/IGHV3-11/IGHV3-13/IGHV3-15/IGHV3-20/IGHV3-21/IGHV3-23/IGHV3-30/IGHV3-33/IGHV3-35/IGHV3-38/IGHV3-43/IGHV3-48/IGHV3-49/IGHV3-53/IGHV3-64/IGHV3-66/IGHV3-7/IGHV3-72/IGHV3-73/IGHV3-74/IGHV4-28/IGHV4-31/IGHV4-34/IGHV4-39/IGHV4-4/IGHV4-59/IGHV4-61/IGHV5-51/IGHV5-10-1/IGHV6-1/IGHV7-4-1/IGHV7-81/IGKC/I…	52
CC	GO:0009897	external side of plasma membrane	82/442	455/19594	2.85E-50	2.32E-48	2.14E-48	MICB/ULBP3/ULBP2/ULBP1/RAET1E/RAET1L/RAET1G/CXCL10/CXCL9/CXCL12/CCR10/TFRC/MSR1/CCR8/ACKR4/CD79A/CD79B/CD19/IGHA1/IGHA2/IGHG2/IGHG3/IGHG4/IGHM/IGHV1-18/IGHV1-24/IGHV1-3/IGHV1-45/IGHV1-58/IGHV1-69/IGHV2-5/IGHV2-70/IGHV3-11/IGHV3-13/IGHV3-15/IGHV3-20/IGHV3-21/IGHV3-23/IGHV3-30/IGHV3-33/IGHV3-35/IGHV3-38/IGHV3-43/IGHV3-48/IGHV3-49/IGHV3-53/IGHV3-64/IGHV3-66/IGHV3-7/IGHV3-72/IGHV3-73/IGHV3-74/IGHV4-2…	82
CC	GO:0072562	blood microparticle	35/442	147/19594	5.13E-26	3.13E-24	2.89E-24	HSPA2/HSPA6/C8G/TFRC/VTN/ALB/IGHA1/IGHA2/IGHG2/IGHG3/IGHG4/IGHM/IGHV3-13/IGHV3-23/IGHV3-7/IGKC/IGKV1-17/IGKV1-39/IGKV1-5/IGKV1D-12/IGKV1D-33/IGKV2-30/IGKV2-40/IGKV2D-28/IGKV3-15/IGKV3-20/IGKV3D-11/IGKV4-1/IGLC2/IGLC3/IGLV1-47/IGLV3-21/IGLV3-25/AGT/ANGPTL4	35
CC	GO:0034774	secretory granule lumen	27/442	322/19594	5.35E-09	2.59E-07	2.40E-07	HSPA6/PPBP/CXCL1/DEFA5/S100A9/S100A8/S100A12/PENK/S100P/S100A7/AZU1/LTF/FABP5/CTSG/PRTN3/CHIT1/MPO/PTX3/APOH/ALB/RNASE2/VEGFD/GCG/GHRL/GIP/GRP/IGF2	27
CC	GO:0060205	cytoplasmic vesicle lumen	27/442	325/19594	6.53E-09	2.59E-07	2.40E-07	HSPA6/PPBP/CXCL1/DEFA5/S100A9/S100A8/S100A12/PENK/S100P/S100A7/AZU1/LTF/FABP5/CTSG/PRTN3/CHIT1/MPO/PTX3/APOH/ALB/RNASE2/VEGFD/GCG/GHRL/GIP/GRP/IGF2	27
CC	GO:0031983	vesicle lumen	27/442	327/19594	7.44E-09	2.59E-07	2.40E-07	HSPA6/PPBP/CXCL1/DEFA5/S100A9/S100A8/S100A12/PENK/S100P/S100A7/AZU1/LTF/FABP5/CTSG/PRTN3/CHIT1/MPO/PTX3/APOH/ALB/RNASE2/VEGFD/GCG/GHRL/GIP/GRP/IGF2	27
CC	GO:0062023	collagen-containing extracellular matrix	23/442	429/19594	0.000124555	0.00379893	0.003507209	CXCL12/S100A9/S100A8/S100A7/MMP9/CTSG/PRTN3/GDF15/ADIPOQ/APOH/VTN/CMA1/FGF10/AGT/ANGPTL7/GDF10/LTBP4/OGN/ANGPT1/ANGPTL1/ANGPTL3/ANGPTL4/ANGPTL6	23
CC	GO:0098992	neuronal dense core vesicle	4/442	13/19594	0.000155376	0.004212428	0.003888954	PENK/CHGA/NPY/SCG2	4
CC	GO:1904724	tertiary granule lumen	6/442	55/19594	0.001450366	0.035388921	0.032671394	PPBP/CXCL1/MMP9/LTF/CHIT1/PTX3	6
CC	GO:0002116	semaphorin receptor complex	3/442	11/19594	0.001643759	0.036461556	0.033661661	PLXNA1/PLXNB3/NRP2	3
CC	GO:0098802	plasma membrane signaling receptor complex	16/442	313/19594	0.002108239	0.042867533	0.03957572	IL6/TFRC/CD79A/CD79B/CSF2/BMPR1B/CNTFR/IL6R/OSMR/TRBJ2-3/TRBV4-2/TRBV5-5/TRBV5-6/TRBV6-1/TRBV7-2/TRBV9	16
CC	GO:0031045	dense core granule	4/442	26/19594	0.002576098	0.048351375	0.044638456	PENK/CHGA/NPY/SCG2	4
MF	GO:0048018	receptor ligand activity	118/387	489/18410	1.40E-93	5.61E-91	4.23E-91	IFNG/PPBP/CXCL14/CXCL8/CXCL10/CXCL9/CXCL5/CXCL11/CXCL6/CXCL1/CXCL12/CXCL3/PENK/IL6/CTSG/GDF15/ADIPOQ/CCL20/LEP/FGF2/TNFSF11/CCL28/IL1A/TNFSF4/CCL19/CCL18/CCL26/CCL2/CCL21/CCL7/CCL11/CCL25/CCL3L3/XCL2/TAFA5/TAFA4/EDN2/EDN3/FGF10/SEMA4A/SEMA6D/AGT/AMH/APLN/BMP1/BMP3/BMP5/BMP6/BMP8A/BTC/CCK/CD70/CSF2/CTF1/DKK1/EPGN/FAM3B/FAM3D/FGF19/FGF20/FGF3/VEGFD/GAST/GCG/GDF10/GDF7/GHRL/GIP/GREM2/GRP/GUCA2A/IGF2…	118
MF	GO:0030546	signaling receptor activator activity	118/387	496/18410	8.56E-93	1.72E-90	1.29E-90	IFNG/PPBP/CXCL14/CXCL8/CXCL10/CXCL9/CXCL5/CXCL11/CXCL6/CXCL1/CXCL12/CXCL3/PENK/IL6/CTSG/GDF15/ADIPOQ/CCL20/LEP/FGF2/TNFSF11/CCL28/IL1A/TNFSF4/CCL19/CCL18/CCL26/CCL2/CCL21/CCL7/CCL11/CCL25/CCL3L3/XCL2/TAFA5/TAFA4/EDN2/EDN3/FGF10/SEMA4A/SEMA6D/AGT/AMH/APLN/BMP1/BMP3/BMP5/BMP6/BMP8A/BTC/CCK/CD70/CSF2/CTF1/DKK1/EPGN/FAM3B/FAM3D/FGF19/FGF20/FGF3/VEGFD/GAST/GCG/GDF10/GDF7/GHRL/GIP/GREM2/GRP/GUCA2A/IGF2…	118
MF	GO:0003823	antigen binding	81/387	174/18410	4.00E-90	5.34E-88	4.03E-88	IGHA1/IGHA2/IGHG2/IGHG3/IGHG4/IGHM/IGHV1-18/IGHV1-24/IGHV1-3/IGHV1-45/IGHV1-58/IGHV1-69/IGHV2-5/IGHV2-70/IGHV3-11/IGHV3-13/IGHV3-15/IGHV3-20/IGHV3-21/IGHV3-23/IGHV3-30/IGHV3-33/IGHV3-35/IGHV3-38/IGHV3-43/IGHV3-48/IGHV3-49/IGHV3-53/IGHV3-64/IGHV3-66/IGHV3-7/IGHV3-72/IGHV3-73/IGHV3-74/IGHV4-28/IGHV4-31/IGHV4-34/IGHV4-39/IGHV4-4/IGHV4-59/IGHV4-61/IGHV5-51/IGHV5-10-1/IGHV6-1/IGHV7-4-1/IGHV7-81/IGKC/I…	81
MF	GO:0034987	immunoglobulin receptor binding	51/387	80/18410	3.00E-66	3.01E-64	2.27E-64	IGHA1/IGHA2/IGHG2/IGHG3/IGHG4/IGHM/IGHV1-18/IGHV1-24/IGHV1-3/IGHV1-45/IGHV1-58/IGHV1-69/IGHV2-5/IGHV2-70/IGHV3-11/IGHV3-13/IGHV3-15/IGHV3-20/IGHV3-21/IGHV3-23/IGHV3-30/IGHV3-33/IGHV3-35/IGHV3-38/IGHV3-43/IGHV3-48/IGHV3-49/IGHV3-53/IGHV3-64/IGHV3-66/IGHV3-7/IGHV3-72/IGHV3-73/IGHV3-74/IGHV4-28/IGHV4-31/IGHV4-34/IGHV4-39/IGHV4-4/IGHV4-59/IGHV4-61/IGHV5-51/IGHV5-10-1/IGHV6-1/IGHV7-4-1/IGHV7-81/IGKC/I…	51
MF	GO:0005125	cytokine activity	70/387	235/18410	2.70E-61	2.17E-59	1.63E-59	IFNG/PPBP/CXCL14/CXCL8/CXCL10/CXCL9/CXCL5/CXCL11/CXCL6/CXCL1/CXCL12/CXCL3/IL6/GDF15/ADIPOQ/CCL20/FGF2/TNFSF11/CCL28/IL1A/TNFSF4/CCL19/CCL18/CCL26/CCL2/CCL21/CCL7/CCL11/CCL25/CCL3L3/XCL2/TAFA5/BMP1/BMP3/BMP5/BMP6/BMP8A/CD70/CSF2/CTF1/FAM3B/FAM3D/GDF10/GDF7/GREM2/IL11/IL16/IL17B/IL17C/IL17D/IL36RN/IL36A/IL37/IL1RN/IL24/INHA/INHBA/INHBB/LEFTY1/LIF/OSM/SCG2/SECTM1/SLURP1/SPP1/TNFRSF11B/TNFSF12/TNFSF1…	70
MF	GO:0008083	growth factor activity	43/387	162/18410	2.81E-35	1.88E-33	1.41E-33	PPBP/CXCL1/CXCL12/IL6/GDF15/FGF2/FGF10/AGT/AMH/BMP1/BMP3/BMP5/BMP6/BMP8A/BTC/CSF2/DKK1/EPGN/FGF19/FGF20/FGF3/VEGFD/GDF10/GDF7/IGF2/IL11/INHA/INHBA/INHBB/LEFTY1/LIF/NRG2/NRG4/NRTN/OGN/OSGIN1/OSM/ENDOU/PDGFD/PGF/PTN/VGF/ANGPTL3	43
MF	GO:0005126	cytokine receptor binding	52/387	272/18410	8.74E-35	5.01E-33	3.77E-33	IFNG/PPBP/CXCL14/CXCL8/CXCL10/CXCL9/CXCL5/CXCL11/CXCL6/CXCL1/CXCL12/CXCL3/S100A14/IL6/STAT1/CCL20/TNFSF11/CCL28/IL1A/TNFSF4/CCL19/CCL18/CCL26/CCL2/CCL21/CCL7/CCL11/CCL25/CCL3L3/XCL2/AMH/CD70/CSF2/CTF1/VEGFD/IL11/IL36RN/IL36A/IL37/IL1RN/LEFTY1/LIF/OSM/PGF/TNFSF12/TNFSF15/TNFSF9/TSLP/IL6R/LIFR/OSMR/TGFBR3	52
MF	GO:0008009	chemokine activity	23/387	49/18410	4.87E-26	2.44E-24	1.84E-24	PPBP/CXCL14/CXCL8/CXCL10/CXCL9/CXCL5/CXCL11/CXCL6/CXCL1/CXCL12/CXCL3/CCL20/CCL28/CCL19/CCL18/CCL26/CCL2/CCL21/CCL7/CCL11/CCL25/CCL3L3/XCL2	23
MF	GO:0005179	hormone activity	31/387	122/18410	4.74E-25	2.11E-23	1.59E-23	PENK/ADIPOQ/LEP/CCL25/EDN2/EDN3/AGT/AMH/APLN/CCK/GAST/GCG/GHRL/GIP/GRP/GUCA2A/IGF2/INHA/INHBA/INHBB/KL/MLN/NPPC/NPY/NTS/PNOC/SST/STC2/UTS2/VGF/VIP	31
MF	GO:0042379	chemokine receptor binding	25/387	71/18410	2.22E-24	8.89E-23	6.70E-23	PPBP/CXCL14/CXCL8/CXCL10/CXCL9/CXCL5/CXCL11/CXCL6/CXCL1/CXCL12/CXCL3/S100A14/STAT1/CCL20/CCL28/CCL19/CCL18/CCL26/CCL2/CCL21/CCL7/CCL11/CCL25/CCL3L3/XCL2	25
MF	GO:0001664	G protein-coupled receptor binding	42/387	288/18410	2.30E-23	8.38E-22	6.32E-22	PPBP/CXCL14/CXCL8/CXCL10/CXCL9/CXCL5/CXCL11/CXCL6/CXCL1/CXCL12/CXCL3/PENK/S100A14/STAT1/CCL20/CCL28/CCL19/CCL18/CCL26/CCL2/CCL21/CCL7/CCL11/CCL25/CCL3L3/XCL2/TAFA5/EDN2/EDN3/SAA1/AGT/APLN/GCG/GHRL/GIP/MLN/NPY/NTS/PNOC/TAC1/AGTR1/AVPR1A	42
MF	GO:0005539	glycosaminoglycan binding	31/387	234/18410	2.69E-16	8.98E-15	6.76E-15	REG3G/CXCL8/CXCL10/CXCL11/CXCL6/SERPIND1/PGLYRP3/PGLYRP4/AZU1/ANOS1/LTF/CTSG/FGF2/MPO/RNASE7/APOH/VTN/CCL7/IGHM/FGF10/SAA1/SLIT2/GREM2/LTBP4/PGF/PTN/ANGPTL3/FGFR4/LGR6/NRP2/TGFBR3	31
MF	GO:0070851	growth factor receptor binding	24/387	139/18410	1.59E-15	4.91E-14	3.70E-14	IL6/FGF2/IL1A/PDGFRB/FGF10/BTC/CSF2/EPGN/ESM1/FGF19/FGF20/FGF3/VEGFD/IL11/IL36RN/IL36A/IL37/IL1RN/KL/NRTN/PDGFD/PGF/TSLP/IL6R	24
MF	GO:0008201	heparin binding	25/387	168/18410	1.47E-14	4.20E-13	3.17E-13	CXCL8/CXCL10/CXCL11/CXCL6/SERPIND1/AZU1/ANOS1/LTF/CTSG/FGF2/MPO/APOH/VTN/CCL7/FGF10/SAA1/SLIT2/GREM2/PGF/PTN/ANGPTL3/FGFR4/LGR6/NRP2/TGFBR3	25
MF	GO:0019955	cytokine binding	23/387	141/18410	2.24E-14	5.99E-13	4.51E-13	CCR10/FGF2/CCR8/ACKR4/ACKR3/ACKR1/CXCR2/GREM2/IL36RN/IL1RN/LTBP4/BMPR1B/CNTFR/GHR/IL11RA/IL13RA2/IL20RB/IL6R/LEPR/LIFR/NRP2/OSMR/TGFBR3	23
MF	GO:0045236	CXCR chemokine receptor binding	10/387	18/18410	5.66E-13	1.42E-11	1.07E-11	PPBP/CXCL8/CXCL10/CXCL9/CXCL5/CXCL11/CXCL6/CXCL1/CXCL12/CXCL3	10
MF	GO:1901681	sulfur compound binding	26/387	267/18410	9.07E-11	2.14E-09	1.61E-09	CXCL8/CXCL10/CXCL11/CXCL6/SERPIND1/AZU1/ANOS1/LTF/CTSG/FGF2/MPO/APOH/VTN/CCL7/FGF10/SAA1/SLIT2/FGF20/GREM2/PGF/PTN/ANGPTL3/FGFR4/LGR6/NRP2/TGFBR3	26
MF	GO:0048020	CCR chemokine receptor binding	12/387	47/18410	1.69E-10	3.77E-09	2.84E-09	STAT1/CCL20/CCL19/CCL18/CCL26/CCL2/CCL21/CCL7/CCL11/CCL25/CCL3L3/XCL2	12
MF	GO:0004896	cytokine receptor activity	16/387	97/18410	1.80E-10	3.79E-09	2.86E-09	CCR10/CCR8/ACKR4/ACKR3/GPR17/CXCR2/CNTFR/GHR/IL11RA/IL13RA2/IL17RB/IL20RB/IL6R/LEPR/LIFR/OSMR	16
MF	GO:0008528	G protein-coupled peptide receptor activity	19/387	148/18410	3.09E-10	6.20E-09	4.67E-09	CCR10/F2R/CCR8/ACKR4/ACKR3/GPR17/CXCR2/ADCYAP1R1/AGTR1/AVPR1A/GLP2R/LGR5/MLNR/NPR1/NPR3/PTH1R/SSTR1/SSTR5/VIPR2	19
MF	GO:0001653	peptide receptor activity	19/387	154/18410	6.16E-10	1.18E-08	8.86E-09	CCR10/F2R/CCR8/ACKR4/ACKR3/GPR17/CXCR2/ADCYAP1R1/AGTR1/AVPR1A/GLP2R/LGR5/MLNR/NPR1/NPR3/PTH1R/SSTR1/SSTR5/VIPR2	19
MF	GO:0005504	fatty acid binding	11/387	49/18410	4.38E-09	7.98E-08	6.01E-08	S100A9/S100A8/PTGDS/FABP6/FABP5/FABP2/FABP4/CRABP2/RBP7/RBP2/ALB	11
MF	GO:0004879	nuclear receptor activity	11/387	52/18410	8.57E-09	1.43E-07	1.08E-07	AR/ESRRG/NR1H4/NR2F1/NR3C2/NR4A1/NR4A2/NR4A3/PGR/RORA/RXRG	11
MF	GO:0098531	ligand-activated transcription factor activity	11/387	52/18410	8.57E-09	1.43E-07	1.08E-07	AR/ESRRG/NR1H4/NR2F1/NR3C2/NR4A1/NR4A2/NR4A3/PGR/RORA/RXRG	11
MF	GO:0033293	monocarboxylic acid binding	13/387	81/18410	1.32E-08	2.12E-07	1.60E-07	S100A9/S100A8/PTGDS/LCN12/FABP6/FABP5/FABP2/FABP4/CRABP2/RBP7/RBP2/ALB/NR1H4	13
MF	GO:0140375	immune receptor activity	17/387	148/18410	1.49E-08	2.29E-07	1.73E-07	CCR10/CCR8/ACKR4/ACKR3/GPR17/CXCR2/CNTFR/GHR/IL11RA/IL13RA2/IL17RB/IL20RB/IL6R/LEPR/LIFR/OSMR/FCGR3A	17
MF	GO:0042562	hormone binding	13/387	87/18410	3.21E-08	4.60E-07	3.46E-07	INHBA/ADCYAP1R1/AR/AVPR1A/GHR/GLP2R/GPER1/LEPR/MLNR/NPR1/NPR3/PTH1R/VIPR2	13
MF	GO:0048306	calcium-dependent protein binding	13/387	87/18410	3.21E-08	4.60E-07	3.46E-07	S100A9/S100A8/S100A12/S100B/S100P/S100A7/S100A2/S100A3/S100A7A/S100A14/S100G/MASP1/RAC3	13
MF	GO:0017046	peptide hormone binding	10/387	52/18410	1.08E-07	1.49E-06	1.13E-06	INHBA/ADCYAP1R1/AVPR1A/GHR/GLP2R/LEPR/NPR1/NPR3/PTH1R/VIPR2	10
MF	GO:0005184	neuropeptide hormone activity	8/387	30/18410	1.39E-07	1.85E-06	1.39E-06	PENK/CCK/GRP/NPY/NTS/PNOC/VGF/VIP	8
MF	GO:0050786	RAGE receptor binding	5/387	10/18410	9.24E-07	1.20E-05	9.01E-06	S100A9/S100A8/S100A12/S100B/S100A7	5
MF	GO:0005501	retinoid binding	8/387	38/18410	9.99E-07	1.21E-05	9.15E-06	PTGDS/LCN12/RBP4/FABP5/CRABP2/RBP7/RBP2/C8G	8
MF	GO:0019840	isoprenoid binding	8/387	38/18410	9.99E-07	1.21E-05	9.15E-06	PTGDS/LCN12/RBP4/FABP5/CRABP2/RBP7/RBP2/C8G	8
MF	GO:0019838	growth factor binding	14/387	139/18410	1.41E-06	1.66E-05	1.25E-05	PDGFRB/ESM1/IL36RN/IL1RN/KL/LTBP4/FGFR4/GHR/IL11RA/IL6R/LIFR/NRP2/OSMR/TGFBR3	14
MF	GO:0005164	tumor necrosis factor receptor binding	7/387	31/18410	2.92E-06	3.35E-05	2.52E-05	STAT1/TNFSF11/TNFSF4/CD70/TNFSF12/TNFSF15/TNFSF9	7
MF	GO:0019956	chemokine binding	7/387	33/18410	4.58E-06	5.10E-05	3.84E-05	CCR10/FGF2/CCR8/ACKR4/ACKR3/ACKR1/CXCR2	7
MF	GO:0070700	BMP receptor binding	5/387	14/18410	6.85E-06	7.42E-05	5.59E-05	GDF15/BMP3/BMP5/BMP6/BMP8A	5
MF	GO:0003707	nuclear steroid receptor activity	6/387	24/18410	8.11E-06	8.34E-05	6.28E-05	ESRRG/GPER1/NR3C2/NR4A3/PGR/RXRG	6
MF	GO:0019957	C-C chemokine binding	6/387	24/18410	8.11E-06	8.34E-05	6.28E-05	CCR10/CCR8/ACKR4/ACKR3/ACKR1/CXCR2	6
MF	GO:0005104	fibroblast growth factor receptor binding	6/387	25/18410	1.05E-05	0.000102489	7.72E-05	FGF2/FGF10/FGF19/FGF20/FGF3/KL	6
MF	GO:0070696	transmembrane receptor protein serine/threonine kinase binding	6/387	25/18410	1.05E-05	0.000102489	7.72E-05	GDF15/BMP3/BMP5/BMP6/BMP8A/INHBA	6
MF	GO:0001637	G protein-coupled chemoattractant receptor activity	6/387	26/18410	1.34E-05	0.000124799	9.40E-05	CCR10/CCR8/ACKR4/ACKR3/GPR17/CXCR2	6
MF	GO:0004950	chemokine receptor activity	6/387	26/18410	1.34E-05	0.000124799	9.40E-05	CCR10/CCR8/ACKR4/ACKR3/GPR17/CXCR2	6
MF	GO:0019841	retinol binding	5/387	16/18410	1.44E-05	0.000131545	9.91E-05	RBP4/CRABP2/RBP7/RBP2/C8G	5
MF	GO:0031406	carboxylic acid binding	14/387	173/18410	1.82E-05	0.000161885	0.000121961	S100A9/S100A8/PTGDS/LCN12/FABP6/FABP5/FABP2/FABP4/CRABP2/RBP7/RBP2/ADIPOQ/ALB/NR1H4	14
MF	GO:0005149	interleukin-1 receptor binding	5/387	17/18410	2.01E-05	0.000175186	0.000131981	IL1A/IL36RN/IL36A/IL37/IL1RN	5
MF	GO:0033612	receptor serine/threonine kinase binding	6/387	29/18410	2.62E-05	0.000223345	0.000168263	GDF15/BMP3/BMP5/BMP6/BMP8A/INHBA	6
MF	GO:0042834	peptidoglycan binding	5/387	18/18410	2.73E-05	0.00022846	0.000172117	REG3G/PGLYRP3/PGLYRP4/RNASE7/IGHM	5
MF	GO:0005496	steroid binding	10/387	100/18410	4.83E-05	0.000395469	0.000297938	PDIA2/S100G/KL/AR/ESRRG/GPER1/NR1H4/NR3C2/PGR/RORA	10
MF	GO:0032813	tumor necrosis factor receptor superfamily binding	7/387	49/18410	6.90E-05	0.000553049	0.000416656	STAT1/TNFSF11/TNFSF4/CD70/TNFSF12/TNFSF15/TNFSF9	7
MF	GO:0017154	semaphorin receptor activity	4/387	12/18410	8.33E-05	0.000654651	0.0004932	PLXNA1/PLXNB3/MET/NRP2	4
MF	GO:0042056	chemoattractant activity	6/387	36/18410	9.48E-05	0.000717289	0.000540391	CXCL10/FGF2/FGF10/VEGFD/PGF/SCG2	6
MF	GO:0071855	neuropeptide receptor binding	6/387	36/18410	9.48E-05	0.000717289	0.000540391	EDN2/EDN3/APLN/NPY/NTS/TAC1	6
MF	GO:0016493	C-C chemokine receptor activity	5/387	23/18410	9.85E-05	0.000731363	0.000550994	CCR10/CCR8/ACKR4/ACKR3/CXCR2	5
MF	GO:0008236	serine-type peptidase activity	13/387	191/18410	0.000209369	0.001526489	0.001150026	MMP12/AZU1/MMP9/PLAU/LTF/CTSG/PRTN3/MASP1/PROC/PCSK2/CMA1/BMP1/ENDOU	13
MF	GO:0036041	long-chain fatty acid binding	4/387	15/18410	0.000218386	0.001563799	0.001178135	S100A9/S100A8/FABP2/FABP4	4
MF	GO:0017171	serine hydrolase activity	13/387	195/18410	0.000256489	0.001804426	0.001359418	MMP12/AZU1/MMP9/PLAU/LTF/CTSG/PRTN3/MASP1/PROC/PCSK2/CMA1/BMP1/ENDOU	13
MF	GO:0004252	serine-type endopeptidase activity	12/387	174/18410	0.000322799	0.002231763	0.001681365	MMP12/AZU1/MMP9/PLAU/LTF/CTSG/PRTN3/MASP1/PROC/PCSK2/CMA1/BMP1	12
MF	GO:0042277	peptide binding	17/387	322/18410	0.000498761	0.003372388	0.002540688	LBP/MSR1/CMA1/PTGDR2/INHBA/ADCYAP1R1/ADRB2/AVPR1A/GHR/GLP2R/LEPR/NPR1/NPR3/PTH1R/SSTR1/SSTR5/VIPR2	17
MF	GO:0051427	hormone receptor binding	5/387	32/18410	0.000504597	0.003372388	0.002540688	FABP4/LEP/CCK/NPPC/VIP	5
MF	GO:0016918	retinal binding	4/387	19/18410	0.00058018	0.003813968	0.002873366	RBP4/CRABP2/RBP7/RBP2	4
MF	GO:0004955	prostaglandin receptor activity	3/387	10/18410	0.000990961	0.006307544	0.004751975	PTGDR2/PTGER3/PTGER4	3
MF	GO:0016175	superoxide-generating NAD(P)H oxidase activity	3/387	10/18410	0.000990961	0.006307544	0.004751975	NOX4/DUOX1/NOX1	3
MF	GO:0004954	prostanoid receptor activity	3/387	11/18410	0.001341405	0.008252048	0.006216925	PTGDR2/PTGER3/PTGER4	3
MF	GO:0019199	transmembrane receptor protein kinase activity	7/387	79/18410	0.001358192	0.008252048	0.006216925	PDGFRB/LTBP4/BMPR1B/FGFR4/MET/NRP2/TGFBR3	7
MF	GO:0038024	cargo receptor activity	7/387	79/18410	0.001358192	0.008252048	0.006216925	TFRC/MSR1/VTN/ACKR4/OLR1/ACKR3/ENDOU	7
MF	GO:0005024	transforming growth factor beta-activated receptor activity	3/387	13/18410	0.002253541	0.013289267	0.010011864	LTBP4/BMPR1B/TGFBR3	3
MF	GO:0035259	nuclear glucocorticoid receptor binding	3/387	13/18410	0.002253541	0.013289267	0.010011864	NR4A1/NR4A2/NR4A3	3
MF	GO:0005161	platelet-derived growth factor receptor binding	3/387	14/18410	0.002823732	0.016410385	0.012363251	PDGFRB/VEGFD/PDGFD	3
MF	GO:0005044	scavenger receptor activity	5/387	47/18410	0.00297161	0.017023081	0.012824844	MSR1/VTN/ACKR4/ACKR3/ENDOU	5
MF	GO:0004953	icosanoid receptor activity	3/387	15/18410	0.003475069	0.019089076	0.014381323	PTGDR2/PTGER3/PTGER4	3
MF	GO:0046965	nuclear retinoid X receptor binding	3/387	15/18410	0.003475069	0.019089076	0.014381323	NR0B2/NR1H4/NR4A2	3
MF	GO:0050664	oxidoreductase activity, acting on NAD(P)H, oxygen as acceptor	3/387	15/18410	0.003475069	0.019089076	0.014381323	NOX4/DUOX1/NOX1	3
MF	GO:0042923	neuropeptide binding	4/387	32/18410	0.00434115	0.023524338	0.017722759	PTGDR2/ADCYAP1R1/SSTR1/SSTR5	4
MF	GO:0005324	long-chain fatty acid transporter activity	3/387	17/18410	0.005034341	0.026916945	0.02027868	FABP5/FABP2/FABP4	3
MF	GO:0033218	amide binding	17/387	402/18410	0.005203149	0.027453455	0.020682876	LBP/MSR1/CMA1/PTGDR2/INHBA/ADCYAP1R1/ADRB2/AVPR1A/GHR/GLP2R/LEPR/NPR1/NPR3/PTH1R/SSTR1/SSTR5/VIPR2	17
MF	GO:0001530	lipopolysaccharide binding	4/387	34/18410	0.005417389	0.028212636	0.021254828	LBP/LTF/BPIFA2/RNASE7	4
MF	GO:0005178	integrin binding	9/387	156/18410	0.005809387	0.02986621	0.022500596	CXCL12/FGF2/VTN/ESM1/IGF2/LTBP4/PTN/SPP1/ANGPTL3	9
MF	GO:0030414	peptidase inhibitor activity	10/387	187/18410	0.006332819	0.032145068	0.024217442	LCN1/SERPIND1/ANOS1/LTF/R3HDML/PI15/CST4/SPINK5/BIRC5/AGT	10
MF	GO:0004675	transmembrane receptor protein serine/threonine kinase activity	3/387	19/18410	0.006954545	0.034429291	0.025938329	LTBP4/BMPR1B/TGFBR3	3
MF	GO:0051428	peptide hormone receptor binding	3/387	19/18410	0.006954545	0.034429291	0.025938329	LEP/CCK/VIP	3
MF	GO:0001221	transcription coregulator binding	7/387	108/18410	0.00780285	0.038157842	0.028747344	STAT1/JUND/FOS/AR/NR1H4/PGR/RORA	7
MF	GO:0001848	complement binding	3/387	20/18410	0.008055946	0.03845755	0.028973138	C8G/PTX3/CRP	3
MF	GO:0001972	retinoic acid binding	3/387	20/18410	0.008055946	0.03845755	0.028973138	LCN12/FABP5/CRABP2	3
MF	GO:0016922	nuclear receptor binding	8/387	139/18410	0.009199956	0.043402143	0.032698294	STAT1/JUND/PRKCB/NR0B2/NR1H4/NR4A1/NR4A2/NR4A3	8
MF	GO:0001223	transcription coactivator binding	4/387	40/18410	0.009675241	0.045113626	0.03398769	STAT1/AR/PGR/RORA	4
MF	GO:0017134	fibroblast growth factor binding	3/387	23/18410	0.01194745	0.055068133	0.041487214	KL/FGFR4/TGFBR3	3
MF	GO:0019842	vitamin binding	8/387	148/18410	0.013105229	0.059718146	0.044990439	S100G/RBP4/CRABP2/RBP7/RBP2/C8G/ALB/KL	8
MF	GO:0005160	transforming growth factor beta receptor binding	3/387	24/18410	0.013445095	0.059905367	0.045131488	AMH/LEFTY1/TGFBR3	3
MF	GO:0042974	nuclear retinoic acid receptor binding	3/387	24/18410	0.013445095	0.059905367	0.045131488	NR0B2/NR1H4/NR4A2	3
MF	GO:0030247	polysaccharide binding	3/387	25/18410	0.015044766	0.066296169	0.049946188	PTX3/VTN/ENDOU	3
