# Supplementary material for: Integrated bioinformatics analysis for conducting a prognostic model and identifying immunotherapeutic targets in gastric cancer
Source: BMC Bioinformatics. 2023 May 9;24:191. doi: 10.1186/s12859-023-05312-1 (PMC10170748; doi:10.1186/s12859-023-05312-1)
Supplement: Supplementary file 4 — Additional file 4. Detailed clinical information. [file 12859_2023_5312_MOESM4_ESM.xls]

## Sheet: TCGA
Clinical information of GC patients obtained from TCGA
Characteristics	Type	Total
Age	＜＝65	140(45.75%)
Age	＞65	165(53.92%)
Age	unknow	1(0.33%)
Gender	FEMALE	112(36.6%)
Gender	MALE	194(63.4%)
Grade	G1	7(2.29%)
Grade	G2	111(36.27%)
Grade	G3	181(59.15%)
Grade	unknow	7(2.29%)
Stage	Stage I	42(13.73%)
Stage	Stage II	98(32.03%)
Stage	Stage III	123(40.2%)
Stage	Stage IV	30(9.8%)
Stage	unknow	13(4.25%)
T	T1	15(4.9%)
T	T2	68(22.22%)
T	T3	145(47.39%)
T	T4	74(24.18%)
T	unknow	4(1.31%)
M	M0	277(90.52%)
M	M1	20(6.54%)
M	unknow	9(2.94%)
N	N0	90(29.41%)
N	N1-3	207(67.65%)
N	unknow	9(2.94%)

## Sheet: GSE62254
Clinical information of GC patients obtained from GSE62254
Characteristics	Type	Total
Age	＜＝65	172(57.3%)
Age	＞65	128(42.7%)
Gender	FEMALE	101(33.7%)
Gender	MALE	199(66.3%)
Stage	Stage I	30(10%)
Stage	Stage II	97(32.3%)
Stage	Stage III	96(32%)
Stage	Stage IV	77(25.7%)
T	T1	0(0%)
T	T2	186(62%)
T	T3	91(30.3%)
T	T4	21(7%)
T	unclear	2(0.7%)
M	M0	273(91%)
M	M1	27(9%)
N	N0	38(12.7%)
N	N1	131(43.7%)
N	N2	80(26.7%)
N	N3	51(17%)

## Sheet: GSE15459
Clinical information of GC patients obtained from GSE15459
Characteristics	Type	Total
Age	＜＝65	109(56.8%)
Age	＞65	83(43.2%)
Gender	FEMALE	67(34.9%)
Gender	MALE	125(65.1%)
Stage	Stage I	31(16.1%)
Stage	Stage II	29(15.1%)
Stage	Stage III	72(37.5%)
Stage	Stage IV	60(31.3%)
