# Supplementary material for: Integrated bioinformatics analysis for conducting a prognostic model and identifying immunotherapeutic targets in gastric cancer
Source: BMC Bioinformatics. 2023 May 9;24:191. doi: 10.1186/s12859-023-05312-1 (PMC10170748; doi:10.1186/s12859-023-05312-1)
Supplement: Supplementary file 5 — Additional file 5. Sequences of all primers. [file 12859_2023_5312_MOESM5_ESM.xls]

## Sheet: Sheet1
Sequences of all primers
1	18SrRNA-F(homo)	CACCAGACTTGCCCTCCAAT
2	18SrRNA-R(homo)	CCTGAGAAACGGCTACCACAT
3	CXCL3-F(homo）	AACCGAAGTCATAGCCACACTC
4	CXCL3-R(homo）	GGTGCTCCCCTTGTTCAGTATC
5	CXCL6-F(homo)	GACAGAGCTGCGTTGCACTT
6	CXCL6-R(homo)	GAGGCTACCACTTCCACCTT
7	APOH-F(homo）	ATCTGCCCTCTCACAGGACT
8	APOH-R(homo）	GTCGTATAGCGTACGGCTCC
9	DEFB126-F(homo）	TGTTCCAGCTGACAGACGTG
10	DEFB126-R(homo）	GAGTCGGGGATCCTAGAGCA
11	RNASE2-F(homo）	ACCTCACAACTCCAAGTCCA
12	RNASE2-R(homo）	CGGATACTGTGGAGGGTCTC
13	F2R-F(homo）	GCTGTTTGTGTCTGTGCTCC
14	F2R-R(homo）	AGGGACTGCATGGGATACAC
